# Supplementary material for: Elucidation of novel compounds and epitope-based peptide vaccine design against C30 endopeptidase regions of SARS-CoV-2 using immunoinformatics approaches
Source: Front Cell Infect Microbiol. 2023 May 24;13:1134802. doi: 10.3389/fcimb.2023.1134802 (PMC10244718; doi:10.3389/fcimb.2023.1134802)
Supplement: Supplementary file 1 [file DataSheet_1.zip]

Archive with 7 entries (7 files):
- S1 Surface Accesibility.docx
- S1.1 Immunogenicity Class I.csv
- S2 Surface Flexibility-Karplus and Schulz method.docx
- S3 Parkers Hydrophilicity.csv
- S4 Kolaskar and Tongaonkar Antigenicity Results.csv
- S5 Population coverage.docx
- S6 Pyrx Vina Analysis Results.xlsx
