# Supplementary material for: Elucidation of novel compounds and epitope-based peptide vaccine design against C30 endopeptidase regions of SARS-CoV-2 using immunoinformatics approaches
Source: Front Cell Infect Microbiol. 2023 May 24;13:1134802. doi: 10.3389/fcimb.2023.1134802 (PMC10244718; doi:10.3389/fcimb.2023.1134802)
Supplement: Supplementary file 1 [file DataSheet_1.zip › S1.1 Immunogenicity Class I.csv]

peptide	length	score
LLEDEFTPF	9	0.2888
GSVGFNIDY	9	0.28069
GTDTTITVN	9	0.26622
TVNVLAWLY	9	0.24593
QTGIAVLDM	9	0.22548
GTDLEGNFY	9	0.18838
LTQDHVDIL	9	0.15156
TTTLNGLWL	9	0.1471
HVDILGPLS	9	0.14638
TTITVNVLA	9	0.14473
FTTTLNDFN	9	0.12189
TTLNDFNLV	9	0.10975
LSAQTGIAV	9	0.10102
GTTTLNGLW	9	0.05689
FVDRQTAQA	9	-0.05164
DYDCVSFCY	9	-0.09528
QTFSVLACY	9	-0.09719
CTSEDMLNP	9	-0.10979
VSFCYMHHM	9	-0.13895
SMQNCVLKL	9	-0.19311
SEDMLNPNY	9	-0.19953
YNGSPSGVY	9	-0.26928
TANPKTPKY	9	-0.32208
NLVAMKYNY	9	-0.32813
VLDMCASLK	9	-0.33127
