# Supplementary material for: Elucidation of novel compounds and epitope-based peptide vaccine design against C30 endopeptidase regions of SARS-CoV-2 using immunoinformatics approaches
Source: Front Cell Infect Microbiol. 2023 May 24;13:1134802. doi: 10.3389/fcimb.2023.1134802 (PMC10244718; doi:10.3389/fcimb.2023.1134802)
Supplement: Supplementary file 1 [file DataSheet_1.zip › S3 Parkers Hydrophilicity.csv]

Position	Residue	Start	End	Peptide	Score
4	L	1	7	MESLVPG	0.714
5	V	2	8	ESLVPGF	0.0
6	P	3	9	SLVPGFN	-0.114
7	G	4	10	LVPGFNE	0.071
8	F	5	11	VPGFNEK	2.2
9	N	6	12	PGFNEKT	3.471
10	E	7	13	GFNEKTH	3.471
11	K	8	14	FNEKTHV	2.129
12	T	9	15	NEKTHVQ	4.3
13	H	10	16	EKTHVQL	1.986
14	V	11	17	KTHVQLS	1.8
15	Q	12	18	THVQLSL	-0.329
16	L	13	19	HVQLSLP	-0.771
17	S	14	20	VQLSLPV	-1.6
18	L	15	21	QLSLPVL	-2.386
19	P	16	22	LSLPVLQ	-2.386
20	V	17	23	SLPVLQV	-1.6
21	L	18	24	LPVLQVR	-1.929
22	Q	19	25	PVLQVRD	0.814
23	V	20	26	VLQVRDV	-0.014
24	R	21	27	LQVRDVL	-0.8
25	D	22	28	QVRDVLV	-0.014
26	V	23	29	VRDVLVR	-0.271
27	L	24	30	RDVLVRG	1.071
28	V	25	31	DVLVRGF	-0.843
29	R	26	32	VLVRGFG	-1.457
30	G	27	33	LVRGFGD	0.5
31	F	28	34	VRGFGDS	2.743
32	G	29	35	RGFGDSV	2.743
33	D	30	36	GFGDSVE	3.257
34	S	31	37	FGDSVEE	3.557
35	V	32	38	GDSVEEV	4.343
36	E	33	39	DSVEEVL	2.214
37	E	34	40	SVEEVLS	1.714
38	V	35	41	VEEVLSE	1.9
39	L	36	42	EEVLSEA	2.729
40	S	37	43	EVLSEAR	2.214
41	E	38	44	VLSEARQ	1.957
42	A	39	45	LSEARQH	2.786
43	R	40	46	SEARQHL	2.786
44	Q	41	47	EARQHLK	2.671
45	H	42	48	ARQHLKD	2.986
46	L	43	49	RQHLKDG	3.5
47	K	44	50	QHLKDGT	3.643
48	D	45	51	HLKDGTC	2.986
49	G	46	52	LKDGTCG	3.5
50	T	47	53	KDGTCGL	3.5
51	C	48	54	DGTCGLV	2.157
52	G	49	55	GTCGLVE	1.843
53	L	50	56	TCGLVEV	0.5
54	V	51	57	CGLVEVE	0.871
55	E	52	58	GLVEVEK	1.486
56	V	53	59	LVEVEKG	1.486
57	E	54	60	VEVEKGV	2.271
58	K	55	61	EVEKGVL	1.486
59	G	56	62	VEKGVLP	0.671
60	V	57	63	EKGVLPQ	2.057
61	L	58	64	KGVLPQL	-0.371
62	P	59	65	GVLPQLE	-0.071
63	Q	60	66	VLPQLEQ	-0.029
64	L	61	67	LPQLEQP	0.8
65	E	62	68	PQLEQPY	1.843
66	Q	63	69	QLEQPYV	1.014
67	P	64	70	LEQPYVF	-1.157
68	Y	65	71	EQPYVFI	-0.986
69	V	66	72	QPYVFIK	-1.286
70	F	67	73	PYVFIKR	-1.543
71	I	68	74	YVFIKRS	-0.914
72	K	69	75	VFIKRSD	0.786
73	R	70	76	FIKRSDA	1.614
74	S	71	77	IKRSDAR	3.529
75	D	72	78	KRSDART	5.414
76	A	73	79	RSDARTA	4.9
77	R	74	80	SDARTAP	4.6
78	T	75	81	DARTAPH	3.971
79	A	76	82	ARTAPHG	3.357
80	P	77	83	RTAPHGH	3.357
81	H	78	84	TAPHGHV	2.229
82	G	79	85	APHGHVM	0.886
83	H	80	86	PHGHVMV	0.057
84	V	81	87	HGHVMVE	0.871
85	M	82	88	GHVMVEL	-0.743
86	V	83	89	HVMVELV	-2.086
87	E	84	90	VMVELVA	-2.086
88	L	85	91	MVELVAE	-0.443
89	V	86	92	VELVAEL	-1.157
90	A	87	93	ELVAELE	0.486
91	E	88	94	LVAELEG	0.186
92	L	89	95	VAELEGI	0.357
93	E	90	96	AELEGIQ	1.743
94	G	91	97	ELEGIQY	1.171
95	I	92	98	LEGIQYG	0.871
96	Q	93	99	EGIQYGR	2.786
97	Y	94	100	GIQYGRS	2.6
98	G	95	101	IQYGRSG	2.6
99	R	96	102	QYGRSGE	4.857
100	S	97	103	YGRSGET	4.743
101	G	98	104	GRSGETL	3.7
102	E	99	105	RSGETLG	3.7
103	T	100	106	SGETLGV	2.571
104	L	101	107	GETLGVL	0.329
105	G	102	108	ETLGVLV	-1.014
106	V	103	109	TLGVLVP	-1.829
107	L	104	110	LGVLVPH	-2.271
108	V	105	111	GVLVPHV	-1.486
109	P	106	112	VLVPHVG	-1.486
110	H	107	113	LVPHVGE	0.157
111	V	108	114	VPHVGEI	0.329
112	G	109	115	PHVGEIP	1.157
113	E	110	116	HVGEIPV	0.329
114	I	111	117	VGEIPVA	0.329
115	P	112	118	GEIPVAY	0.586
116	V	113	119	EIPVAYR	0.371
117	A	114	120	IPVAYRK	0.071
118	Y	115	121	PVAYRKV	0.686
119	R	116	122	VAYRKVL	-0.929
120	K	117	123	AYRKVLL	-1.714
121	V	118	124	YRKVLLR	-1.414
122	L	119	125	RKVLLRK	-0.329
123	L	120	126	KVLLRKN	0.071
124	R	121	127	VLLRKNG	0.071
125	K	122	128	LLRKNGN	1.6
126	N	123	129	LRKNGNK	3.729
127	G	124	130	RKNGNKG	5.857
128	N	125	131	KNGNKGA	5.557
129	K	126	132	NGNKGAG	5.557
130	G	127	133	GNKGAGG	5.371
131	A	128	134	NKGAGGH	4.857
132	G	129	135	KGAGGHS	4.786
133	G	130	136	GAGGHSY	3.7
134	H	131	137	AGGHSYG	3.7
135	S	132	138	GGHSYGA	3.7
136	Y	133	139	GHSYGAD	4.314
137	G	134	140	HSYGADL	2.186
138	A	135	141	SYGADLK	2.7
139	D	136	142	YGADLKS	2.7
140	L	137	143	GADLKSF	1.657
141	K	138	144	ADLKSFD	2.271
142	S	139	145	DLKSFDL	0.657
143	F	140	146	LKSFDLG	0.043
144	D	141	147	KSFDLGD	2.786
145	L	142	148	SFDLGDE	3.086
146	G	143	149	FDLGDEL	0.843
147	D	144	150	DLGDELG	2.971
148	E	145	151	LGDELGT	2.286
149	L	146	152	GDELGTD	5.029
150	G	147	153	DELGTDP	4.514
151	T	148	154	ELGTDPY	2.814
152	D	149	155	LGTDPYE	2.814
153	P	150	156	GTDPYED	5.557
154	Y	151	157	TDPYEDF	3.429
155	E	152	158	DPYEDFQ	3.543
156	D	153	159	PYEDFQE	3.229
157	F	154	160	YEDFQEN	3.929
158	Q	155	161	EDFQENW	2.771
159	E	156	162	DFQENWN	2.657
160	N	157	163	FQENWNT	1.971
161	W	158	164	QENWNTK	4.1
162	N	159	165	ENWNTKH	3.543
163	T	160	166	NWNTKHS	3.357
164	K	161	167	WNTKHSS	3.286
165	H	162	168	NTKHSSG	5.529
166	S	163	169	TKHSSGV	4.0
167	S	164	170	KHSSGVT	4.0
168	G	165	171	HSSGVTR	3.786
169	V	166	172	SSGVTRE	4.6
170	T	167	173	SGVTREL	2.357
171	R	168	174	GVTRELM	0.829
172	E	169	175	VTRELMR	0.614
173	L	170	176	TRELMRE	2.257
174	M	171	177	RELMREL	0.2
175	R	172	178	ELMRELN	0.6
176	E	173	179	LMRELNG	0.3
177	L	174	180	MRELNGG	2.429
178	N	175	181	RELNGGA	3.329
179	G	176	182	ELNGGAY	2.457
180	G	177	183	LNGGAYT	2.086
181	A	178	184	NGGAYTR	4.0
182	Y	179	185	GGAYTRY	2.729
183	T	180	186	GAYTRYV	1.386
184	R	181	187	AYTRYVD	2.0
185	Y	182	188	YTRYVDN	2.7
186	V	183	189	TRYVDNN	3.971
187	D	184	190	RYVDNNF	1.914
188	N	185	191	YVDNNFC	1.514
189	N	186	192	VDNNFCG	2.6
190	F	187	193	DNNFCGP	3.429
191	C	188	194	NNFCGPD	3.429
192	G	189	195	NFCGPDG	3.243
193	P	190	196	FCGPDGY	1.971
194	D	191	197	CGPDGYP	3.586
195	G	192	198	GPDGYPL	2.071
196	Y	193	199	PDGYPLE	2.371
197	P	194	200	DGYPLEC	2.271
198	L	195	201	GYPLECI	-0.3
199	E	196	202	YPLECIK	-0.3
200	C	197	203	PLECIKD	1.4
201	I	198	204	LECIKDL	-0.214
202	K	199	205	ECIKDLL	-0.214
203	D	200	206	CIKDLLA	-1.029
204	L	201	207	IKDLLAR	-0.629
205	L	202	208	KDLLARA	0.814
206	A	203	209	DLLARAG	0.814
207	R	204	210	LLARAGK	0.2
208	A	205	211	LARAGKA	1.814
209	G	206	212	ARAGKAS	4.057
210	K	207	213	RAGKASC	3.957
211	A	208	214	AGKASCT	4.1
212	S	209	215	GKASCTL	2.486
213	C	210	216	KASCTLS	2.6
214	T	211	217	ASCTLSE	2.9
215	L	212	218	SCTLSEQ	3.457
216	S	213	219	CTLSEQL	1.214
217	E	214	220	TLSEQLD	2.443
218	Q	215	221	LSEQLDF	0.386
219	L	216	222	SEQLDFI	0.557
220	D	217	223	EQLDFID	1.057
221	F	218	224	QLDFIDT	0.686
222	I	219	225	LDFIDTK	0.643
223	D	220	226	DFIDTKR	2.557
224	T	221	227	FIDTKRG	1.943
225	K	222	228	IDTKRGV	2.729
226	R	223	229	DTKRGVY	3.6
227	G	224	230	TKRGVYC	2.371
228	V	225	231	KRGVYCC	1.829
229	Y	226	232	RGVYCCR	1.614
230	C	227	233	GVYCCRE	2.129
231	C	228	234	VYCCREH	1.614
232	R	229	235	YCCREHE	3.257
233	E	230	236	CCREHEH	3.829
234	H	231	237	CREHEHE	4.743
235	E	232	238	REHEHEI	3.4
236	H	233	239	EHEHEIA	3.1
237	E	234	240	HEHEIAW	0.557
238	I	235	241	EHEIAWY	-0.014
239	A	236	242	HEIAWYT	-0.386
240	W	237	243	EIAWYTE	0.429
241	Y	238	244	IAWYTER	-0.086
242	T	239	245	AWYTERS	1.986
243	E	240	246	WYTERSE	2.8
244	R	241	247	YTERSEK	5.043
245	S	242	248	TERSEKS	6.243
246	E	243	249	ERSEKSY	5.229
247	K	244	250	RSEKSYE	5.229
248	S	245	251	SEKSYEL	3.314
249	Y	246	252	EKSYELQ	3.243
250	E	247	253	KSYELQT	2.871
251	L	248	254	SYELQTP	2.357
252	Q	249	255	YELQTPF	0.114
253	T	250	256	ELQTPFE	1.5
254	P	251	257	LQTPFEI	-0.757
255	F	252	258	QTPFEIK	1.371
256	E	253	259	TPFEIKL	-0.8
257	I	254	260	PFEIKLA	-1.243
258	K	255	261	FEIKLAK	-0.729
259	L	256	262	EIKLAKK	1.4
260	A	257	263	IKLAKKF	-1.029
261	K	258	264	KLAKKFD	1.543
262	K	259	265	LAKKFDT	1.471
263	F	260	266	AKKFDTF	1.471
264	D	261	267	KKFDTFN	2.171
265	T	262	268	KFDTFNG	2.171
266	F	263	269	FDTFNGE	2.471
267	N	264	270	DTFNGEC	3.986
268	G	265	271	TFNGECP	2.857
269	E	266	272	FNGECPN	3.114
270	C	267	273	NGECPNF	3.114
271	P	268	274	GECPNFV	1.586
272	N	269	275	ECPNFVF	-0.543
273	F	270	276	CPNFVFP	-1.357
274	V	271	277	PNFVFPL	-2.871
275	F	272	278	NFVFPLN	-2.171
276	P	273	279	FVFPLNS	-2.243
277	L	274	280	VFPLNSI	-2.071
278	N	275	281	FPLNSII	-2.686
279	S	276	282	PLNSIIK	-0.557
280	I	277	283	LNSIIKT	-0.114
281	I	278	284	NSIIKTI	0.057
282	K	279	285	SIIKTIQ	-0.086
283	T	280	286	IIKTIQP	-0.714
284	I	281	287	IKTIQPR	1.029
285	Q	282	288	KTIQPRV	1.643
286	P	283	289	TIQPRVE	1.943
287	R	284	290	IQPRVEK	2.014
288	V	285	291	QPRVEKK	3.971
289	E	286	292	PRVEKKK	3.929
290	K	287	293	RVEKKKL	2.314
291	K	288	294	VEKKKLD	3.143
292	K	289	295	EKKKLDG	4.486
293	L	290	296	KKKLDGF	2.057
294	D	291	297	KKLDGFM	0.643
295	G	292	298	KLDGFMG	0.643
296	F	293	299	LDGFMGR	0.429
297	M	294	300	DGFMGRI	0.6
298	G	295	301	GFMGRIR	-0.229
299	R	296	302	FMGRIRS	-0.114
300	I	297	303	MGRIRSV	0.671
301	R	298	304	GRIRSVY	1.0
302	S	299	305	RIRSVYP	0.486
303	V	300	306	IRSVYPV	-0.643
304	Y	301	307	RSVYPVA	0.8
305	P	302	308	SVYPVAS	1.129
306	V	303	309	VYPVASP	0.5
307	A	304	310	YPVASPN	2.029
308	S	305	311	PVASPNE	3.414
309	P	306	312	VASPNEC	3.314
310	N	307	313	ASPNECN	4.843
311	E	308	314	SPNECNQ	5.4
312	C	309	315	PNECNQM	3.871
313	N	310	316	NECNQMC	3.771
314	Q	311	317	ECNQMCL	1.457
315	M	312	318	CNQMCLS	1.271
316	C	313	319	NQMCLST	1.814
317	L	314	320	QMCLSTL	-0.5
318	S	315	321	MCLSTLM	-1.957
319	T	316	322	CLSTLMK	-0.543
320	L	317	323	LSTLMKC	-0.543
321	M	318	324	STLMKCD	2.2
322	K	319	325	TLMKCDH	1.571
323	C	320	326	LMKCDHC	1.029
324	D	321	327	MKCDHCG	3.157
325	H	322	328	KCDHCGE	4.871
326	C	323	329	CDHCGET	4.8
327	G	324	330	DHCGETS	5.529
328	E	325	331	HCGETSW	2.671
329	T	326	332	CGETSWQ	3.229
330	S	327	333	GETSWQT	3.771
331	W	328	334	ETSWQTG	3.771
332	Q	329	335	TSWQTGD	4.086
333	T	330	336	SWQTGDF	2.029
334	G	331	337	WQTGDFV	0.571
335	D	332	338	QTGDFVK	2.814
336	F	333	339	TGDFVKA	2.257
337	V	334	340	GDFVKAT	2.257
338	K	335	341	DFVKATC	1.643
339	A	336	342	FVKATCE	1.329
340	T	337	343	VKATCEF	1.329
341	C	338	344	KATCEFC	2.057
342	E	339	345	ATCEFCG	2.057
343	F	340	346	TCEFCGT	2.5
344	C	341	347	CEFCGTE	2.871
345	G	342	348	EFCGTEN	3.671
346	T	343	349	FCGTENL	1.243
347	E	344	350	CGTENLT	3.3
348	N	345	351	GTENLTK	3.914
349	L	346	352	TENLTKE	4.214
350	T	347	353	ENLTKEG	4.286
351	K	348	354	NLTKEGA	3.471
352	E	349	355	LTKEGAT	3.214
353	G	350	356	TKEGATT	5.271
354	A	351	357	KEGATTC	4.729
355	T	352	358	EGATTCG	4.729
356	T	353	359	GATTCGY	3.343
357	C	354	360	ATTCGYL	1.214
358	G	355	361	TTCGYLP	1.214
359	Y	356	362	TCGYLPQ	1.329
360	L	357	363	CGYLPQN	1.586
361	P	358	364	GYLPQNA	1.686
362	Q	359	365	YLPQNAV	0.343
363	N	360	366	LPQNAVV	0.086
364	A	361	367	PQNAVVK	2.214
365	V	362	368	QNAVVKI	0.771
366	V	363	369	NAVVKIY	-0.357
367	K	364	370	AVVKIYC	-1.157
368	I	365	371	VVKIYCP	-1.157
369	Y	366	372	VKIYCPA	-0.329
370	C	367	373	KIYCPAC	0.4
371	P	368	374	IYCPACH	-0.114
372	A	369	375	YCPACHN	2.029
373	C	370	376	CPACHNS	3.229
374	H	371	377	PACHNSE	4.143
375	N	372	378	ACHNSEV	3.314
376	S	373	379	CHNSEVG	3.829
377	E	374	380	HNSEVGP	3.929
378	V	375	381	NSEVGPE	4.743
379	G	376	382	SEVGPEH	4.043
380	P	377	383	EVGPEHS	4.043
381	E	378	384	VGPEHSL	1.614
382	H	379	385	GPEHSLA	2.443
383	S	380	386	PEHSLAE	2.743
384	L	381	387	EHSLAEY	2.171
385	A	382	388	HSLAEYH	1.357
386	E	383	389	SLAEYHN	2.057
387	Y	384	390	LAEYHNE	2.243
388	H	385	391	AEYHNES	4.486
389	N	386	392	EYHNESG	5.0
390	E	387	393	YHNESGL	2.571
391	S	388	394	HNESGLK	3.657
392	G	389	395	NESGLKT	4.1
393	L	390	396	ESGLKTI	1.957
394	K	391	397	SGLKTIL	-0.471
395	T	392	398	GLKTILR	-0.8
396	I	393	399	LKTILRK	-0.8
397	L	394	400	KTILRKG	1.329
398	R	395	401	TILRKGG	1.329
399	K	396	402	ILRKGGR	1.186
400	G	397	403	LRKGGRT	3.071
401	G	398	404	RKGGRTI	3.243
402	R	399	405	KGGRTIA	2.943
403	T	400	406	GGRTIAF	0.814
404	I	401	407	GRTIAFG	0.814
405	A	402	408	RTIAFGG	0.814
406	F	403	409	TIAFGGC	0.414
407	G	404	410	IAFGGCV	-0.857
408	G	405	411	AFGGCVF	-1.029
409	C	406	412	FGGCVFS	-0.4
410	V	407	413	GGCVFSY	0.643
411	F	408	414	GCVFSYV	-0.7
412	S	409	415	CVFSYVG	-0.7
413	Y	410	416	VFSYVGC	-0.7
414	V	411	417	FSYVGCH	0.129
415	G	412	418	SYVGCHN	2.443
416	C	413	419	YVGCHNK	2.329
417	H	414	420	VGCHNKC	2.8
418	N	415	421	GCHNKCA	3.629
419	K	416	422	CHNKCAY	2.543
420	C	417	423	HNKCAYW	0.914
421	A	418	424	NKCAYWV	0.086
422	Y	419	425	KCAYWVP	-0.614
423	W	420	426	CAYWVPR	-0.829
424	V	421	427	AYWVPRA	-0.729
425	P	422	428	YWVPRAS	-0.1
426	R	423	429	WVPRASA	0.471
427	A	424	430	VPRASAN	2.9
428	S	425	431	PRASANI	2.286
429	A	426	432	RASANIG	2.8
430	N	427	433	ASANIGC	2.4
431	I	428	434	SANIGCN	3.1
432	G	429	435	ANIGCNH	2.471
433	C	430	436	NIGCNHT	2.914
434	N	431	437	IGCNHTG	2.729
435	H	432	438	GCNHTGV	3.343
436	T	433	439	CNHTGVV	2.0
437	G	434	440	NHTGVVG	2.614
438	V	435	441	HTGVVGE	2.729
439	V	436	442	TGVVGEG	3.243
440	G	437	443	GVVGEGS	3.429
441	E	438	444	VVGEGSE	3.729
442	G	439	445	VGEGSEG	5.071
443	S	440	446	GEGSEGL	4.286
444	E	441	447	EGSEGLN	4.471
445	G	442	448	GSEGLND	4.786
446	L	443	449	SEGLNDN	4.971
447	N	444	450	EGLNDNL	2.729
448	D	445	451	GLNDNLL	0.3
449	N	446	452	LNDNLLE	0.6
450	L	447	453	NDNLLEI	0.771
451	L	448	454	DNLLEIL	-1.543
452	E	449	455	NLLEILQ	-2.114
453	I	450	456	LLEILQK	-2.3
454	L	451	457	LEILQKE	0.129
455	Q	452	458	EILQKEK	2.257
456	K	453	459	ILQKEKV	0.614
457	E	454	460	LQKEKVN	2.757
458	K	455	461	QKEKVNI	2.929
459	V	456	462	KEKVNIN	3.071
460	N	457	463	EKVNINI	1.114
461	I	458	464	KVNINIV	-0.529
462	N	459	465	VNINIVG	-0.529
463	I	460	466	NINIVGD	1.429
464	V	461	467	INIVGDF	-0.886
465	G	462	468	NIVGDFK	1.071
466	D	463	469	IVGDFKL	-1.243
467	F	464	470	VGDFKLN	0.9
468	K	465	471	GDFKLNE	2.543
469	L	466	472	DFKLNEE	2.843
470	N	467	473	FKLNEEI	0.271
471	E	468	474	KLNEEIA	1.886
472	E	469	475	LNEEIAI	-0.071
473	I	470	476	NEEIAII	0.1
474	A	471	477	EEIAIIL	-2.214
475	I	472	478	EIAIILA	-3.029
476	I	473	479	IAIILAS	-3.214
477	L	474	480	AIILASF	-3.386
478	A	475	481	IILASFS	-2.757
479	S	476	482	ILASFSA	-1.314
480	F	477	483	LASFSAS	0.757
481	S	478	484	ASFSAST	2.814
482	A	479	485	SFSASTS	3.443
483	S	480	486	FSASTSA	2.814
484	T	481	487	SASTSAF	2.814
485	S	482	488	ASTSAFV	1.357
486	A	483	489	STSAFVE	2.171
487	F	484	490	TSAFVET	1.986
488	V	485	491	SAFVETV	0.714
489	E	486	492	AFVETVK	0.6
490	T	487	493	FVETVKG	1.114
491	V	488	494	VETVKGL	1.114
492	K	489	495	ETVKGLD	3.071
493	G	490	496	TVKGLDY	1.686
494	L	491	497	VKGLDYK	1.757
495	D	492	498	KGLDYKA	2.586
496	Y	493	499	GLDYKAF	0.457
497	K	494	500	LDYKAFK	0.457
498	A	495	501	DYKAFKQ	2.629
499	F	496	502	YKAFKQI	0.057
500	K	497	503	KAFKQIV	-0.2
501	Q	498	504	AFKQIVE	0.1
502	I	499	505	FKQIVES	0.729
503	V	500	506	KQIVESC	2.243
504	E	501	507	QIVESCG	2.243
505	S	502	508	IVESCGN	2.386
506	C	503	509	VESCGNF	2.214
507	G	504	510	ESCGNFK	3.557
508	N	505	511	SCGNFKV	1.914
509	F	506	512	CGNFKVT	1.729
510	K	507	513	GNFKVTK	2.343
511	V	508	514	NFKVTKG	2.343
512	T	509	515	FKVTKGK	2.157
513	K	510	516	KVTKGKA	3.771
514	G	511	517	VTKGKAK	3.771
515	K	512	518	TKGKAKK	5.114
516	A	513	519	KGKAKKG	5.186
517	K	514	520	GKAKKGA	4.671
518	K	515	521	KAKKGAW	2.429
519	G	516	522	AKKGAWN	2.614
520	A	517	523	KKGAWNI	1.171
521	W	518	524	KGAWNIG	1.171
522	N	519	525	GAWNIGE	1.471
523	I	520	526	AWNIGEQ	1.514
524	G	521	527	WNIGEQK	2.029
525	E	522	528	NIGEQKS	4.386
526	Q	523	529	IGEQKSI	2.243
527	K	524	530	GEQKSIL	2.071
528	S	525	531	EQKSILS	2.186
529	I	526	532	QKSILSP	1.371
530	L	527	533	KSILSPL	-0.8
531	S	528	534	SILSPLY	-1.886
532	P	529	535	ILSPLYA	-2.514
533	L	530	536	LSPLYAF	-2.686
534	Y	531	537	SPLYAFA	-1.071
535	A	532	538	PLYAFAS	-1.071
536	F	533	539	LYAFASE	-0.257
537	A	534	540	YAFASEA	1.357
538	S	535	541	AFASEAA	1.929
539	E	536	542	FASEAAR	2.229
540	A	537	543	ASEAARV	3.014
541	A	538	544	SEAARVV	2.186
542	R	539	545	EAARVVR	1.857
543	V	540	546	AARVVRS	1.671
544	V	541	547	ARVVRSI	0.229
545	R	542	548	RVVRSIF	-1.386
546	S	543	549	VVRSIFS	-1.057
547	I	544	550	VRSIFSR	0.071
548	F	545	551	RSIFSRT	1.343
549	S	546	552	SIFSRTL	-0.571
550	R	547	553	IFSRTLE	-0.386
551	T	548	554	FSRTLET	1.5
552	L	549	555	SRTLETA	3.114
553	E	550	556	RTLETAQ	3.043
554	T	551	557	TLETAQN	3.443
555	A	552	558	LETAQNS	3.629
556	Q	553	559	ETAQNSV	4.414
557	N	554	560	TAQNSVR	3.9
558	S	555	561	AQNSVRV	2.629
559	V	556	562	QNSVRVL	1.014
560	R	557	563	NSVRVLQ	1.014
561	V	558	564	SVRVLQK	0.829
562	L	559	565	VRVLQKA	0.2
563	Q	560	566	RVLQKAA	1.029
564	K	561	567	VLQKAAI	-0.714
565	A	562	568	LQKAAIT	0.557
566	A	563	569	QKAAITI	0.729
567	I	564	570	KAAITIL	-1.443
568	T	565	571	AAITILD	-0.829
569	I	566	572	AITILDG	-0.314
570	L	567	573	ITILDGI	-1.757
571	D	568	574	TILDGIS	0.314
572	G	569	575	ILDGISQ	0.429
573	I	570	576	LDGISQY	1.3
574	S	571	577	DGISQYS	3.543
575	Q	572	578	GISQYSL	0.8
576	Y	573	579	ISQYSLR	0.586
577	S	574	580	SQYSLRL	0.414
578	L	575	581	QYSLRLI	-1.657
579	R	576	582	YSLRLID	-1.086
580	L	577	583	SLRLIDA	-0.514
581	I	578	584	LRLIDAM	-2.043
582	D	579	585	RLIDAMM	-1.329
583	A	580	586	LIDAMMF	-3.243
584	M	581	587	IDAMMFT	-1.186
585	M	582	588	DAMMFTS	0.886
586	F	583	589	AMMFTSD	0.886
587	T	584	590	MMFTSDL	-0.729
588	S	585	591	MFTSDLA	0.171
589	D	586	592	FTSDLAT	1.514
590	L	587	593	TSDLATN	3.829
591	A	588	594	SDLATNN	4.086
592	T	589	595	DLATNNL	1.843
593	N	590	596	LATNNLV	-0.114
594	N	591	597	ATNNLVV	0.671
595	L	592	598	TNNLVVM	-0.229
596	V	593	599	NNLVVMA	-0.671
597	V	594	600	NLVVMAY	-1.943
598	M	595	601	LVVMAYI	-4.086
599	A	596	602	VVMAYIT	-2.029
600	Y	597	603	VMAYITG	-0.686
601	I	598	604	MAYITGG	0.657
602	T	599	605	AYITGGV	0.729
603	G	600	606	YITGGVV	-0.1
604	G	601	607	ITGGVVQ	1.029
605	V	602	608	TGGVVQL	0.857
606	V	603	609	GGVVQLT	0.857
607	Q	604	610	GVVQLTS	0.971
608	L	605	611	VVQLTSQ	1.014
609	T	606	612	VQLTSQW	0.114
610	S	607	613	QLTSQWL	-0.671
611	Q	608	614	LTSQWLT	-0.786
612	W	609	615	TSQWLTN	1.529
613	L	610	616	SQWLTNI	-0.357
614	T	611	617	QWLTNIF	-2.6
615	N	612	618	WLTNIFG	-2.643
616	I	613	619	LTNIFGT	-0.471
617	F	614	620	TNIFGTV	0.314
618	G	615	621	NIFGTVY	-0.7
619	T	616	622	IFGTVYE	-0.586
620	V	617	623	FGTVYEK	1.371
621	Y	618	624	GTVYEKL	1.371
622	E	619	625	TVYEKLK	1.371
623	K	620	626	VYEKLKP	0.929
624	L	621	627	YEKLKPV	0.929
625	K	622	628	EKLKPVL	-0.114
626	P	623	629	KLKPVLD	0.2
627	V	624	630	LKPVLDW	-2.043
628	L	625	631	KPVLDWL	-2.043
629	D	626	632	PVLDWLE	-1.743
630	W	627	633	VLDWLEE	-0.929
631	L	628	634	LDWLEEK	0.414
632	E	629	635	DWLEEKF	0.414
633	E	630	636	WLEEKFK	-0.2
634	K	631	637	LEEKFKE	2.343
635	F	632	638	EEKFKEG	4.471
636	K	633	639	EKFKEGV	2.829
637	E	634	640	KFKEGVE	2.829
638	G	635	641	FKEGVEF	0.7
639	V	636	642	KEGVEFL	0.7
640	E	637	643	EGVEFLR	0.486
641	F	638	644	GVEFLRD	0.8
642	L	639	645	VEFLRDG	0.8
643	R	640	646	EFLRDGW	-0.1
644	D	641	647	FLRDGWE	-0.1
645	G	642	648	LRDGWEI	0.071
646	W	643	649	RDGWEIV	0.857
647	E	644	650	DGWEIVK	1.071
648	I	645	651	GWEIVKF	-1.671
649	V	646	652	WEIVKFI	-3.629
650	K	647	653	EIVKFIS	-1.271
651	F	648	654	IVKFIST	-1.643
652	I	649	655	VKFISTC	-0.3
653	S	650	656	KFISTCA	0.529
654	T	651	657	FISTCAC	-0.086
655	C	652	658	ISTCACE	2.343
656	A	653	659	STCACEI	2.343
657	C	654	660	TCACEIV	0.886
658	E	655	661	CACEIVG	0.957
659	I	656	662	ACEIVGG	1.571
660	V	657	663	CEIVGGQ	2.129
661	G	658	664	EIVGGQI	0.786
662	G	659	665	IVGGQIV	-0.857
663	Q	660	666	VGGQIVT	1.029
664	I	661	667	GGQIVTC	1.757
665	V	662	668	GQIVTCA	1.243
666	T	663	669	QIVTCAK	1.243
667	C	664	670	IVTCAKE	1.5
668	A	665	671	VTCAKEI	1.5
669	K	666	672	TCAKEIK	2.843
670	E	667	673	CAKEIKE	3.214
671	I	668	674	AKEIKES	3.943
672	K	669	675	KEIKESV	3.114
673	E	670	676	EIKESVQ	3.157
674	S	671	677	IKESVQT	2.786
675	V	672	678	KESVQTF	2.614
676	Q	673	679	ESVQTFF	0.486
677	T	674	680	SVQTFFK	0.186
678	F	675	681	VQTFFKL	-2.057
679	F	676	682	QTFFKLV	-2.057
680	K	677	683	TFFKLVN	-1.914
681	L	678	684	FFKLVNK	-1.843
682	V	679	685	FKLVNKF	-1.843
683	N	680	686	KLVNKFL	-1.843
684	K	681	687	LVNKFLA	-2.357
685	F	682	688	VNKFLAL	-2.357
686	L	683	689	NKFLALC	-1.629
687	A	684	690	KFLALCA	-2.329
688	L	685	691	FLALCAD	-1.714
689	C	686	692	LALCADS	0.529
690	A	687	693	ALCADSI	0.7
691	D	688	694	LCADSII	-0.743
692	S	689	695	CADSIII	-0.571
693	I	690	696	ADSIIIG	0.043
694	I	691	697	DSIIIGG	0.557
695	I	692	698	SIIIGGA	-0.571
696	G	693	699	IIIGGAK	-0.686
697	G	694	700	IIGGAKL	-0.857
698	A	695	701	IGGAKLK	1.1
699	K	696	702	GGAKLKA	2.543
700	L	697	703	GAKLKAL	0.414
701	K	698	704	AKLKALN	0.6
702	A	699	705	KLKALNL	-1.014
703	L	700	706	LKALNLG	-1.014
704	N	701	707	KALNLGE	1.414
705	L	702	708	ALNLGET	1.343
706	G	703	709	LNLGETF	-0.271
707	E	704	710	NLGETFV	0.514
708	T	705	711	LGETFVT	0.257
709	F	706	712	GETFVTH	1.871
710	V	707	713	ETFVTHS	1.986
711	T	708	714	TFVTHSK	1.686
712	H	709	715	FVTHSKG	1.757
713	S	710	716	VTHSKGL	1.757
714	K	711	717	THSKGLY	2.014
715	G	712	718	HSKGLYR	1.871
716	L	713	719	SKGLYRK	2.386
717	Y	714	720	KGLYRKC	1.657
718	R	715	721	GLYRKCV	0.314
719	K	716	722	LYRKCVK	0.314
720	C	717	723	YRKCVKS	2.557
721	V	718	724	RKCVKSR	3.429
722	K	719	725	KCVKSRE	3.943
723	S	720	726	CVKSREE	4.243
724	R	721	727	VKSREET	4.786
725	E	722	728	KSREETG	6.129
726	E	723	729	SREETGL	4.0
727	T	724	730	REETGLL	1.757
728	G	725	731	EETGLLM	0.557
729	L	726	732	ETGLLMP	-0.257
730	L	727	733	TGLLMPL	-2.686
731	M	728	734	GLLMPLK	-2.614
732	P	729	735	LLMPLKA	-3.129
733	L	730	736	LMPLKAP	-1.514
734	K	731	737	MPLKAPK	0.614
735	A	732	738	PLKAPKE	2.329
736	P	733	739	LKAPKEI	0.886
737	K	734	740	KAPKEII	1.057
738	E	735	741	APKEIIF	-1.071
739	I	736	742	PKEIIFL	-2.686
740	I	737	743	KEIIFLE	-1.871
741	F	738	744	EIIFLEG	-1.871
742	L	739	745	IIFLEGE	-1.871
743	E	740	746	IFLEGET	0.014
744	G	741	747	FLEGETL	-0.157
745	E	742	748	LEGETLP	1.457
746	T	743	749	EGETLPT	3.514
747	L	744	750	GETLPTE	3.514
748	P	745	751	ETLPTEV	2.171
749	T	746	752	TLPTEVL	-0.257
750	E	747	753	LPTEVLT	-0.257
751	V	748	754	PTEVLTE	2.171
752	L	749	755	TEVLTEE	2.986
753	T	750	756	EVLTEEV	1.714
754	E	751	757	VLTEEVV	0.071
755	E	752	758	LTEEVVL	-0.714
756	V	753	759	TEEVVLK	1.414
757	V	754	760	EEVVLKT	1.414
758	L	755	761	EVVLKTG	1.114
759	K	756	762	VVLKTGD	1.429
760	T	757	763	VLKTGDL	0.643
761	G	758	764	LKTGDLQ	2.029
762	D	759	765	KTGDLQP	3.643
763	L	760	766	TGDLQPL	1.514
764	Q	761	767	GDLQPLE	1.886
765	P	762	768	DLQPLEQ	1.929
766	L	763	769	LQPLEQP	0.8
767	E	764	770	QPLEQPT	2.857
768	Q	765	771	PLEQPTS	2.929
769	P	766	772	LEQPTSE	3.743
770	T	767	773	EQPTSEA	5.357
771	S	768	774	QPTSEAV	3.714
772	E	769	775	PTSEAVE	3.971
773	A	770	776	TSEAVEA	3.971
774	V	771	777	SEAVEAP	3.529
775	E	772	778	EAVEAPL	1.286
776	A	773	779	AVEAPLV	-0.357
777	P	774	780	VEAPLVG	0.157
778	L	775	781	EAPLVGT	1.429
779	V	776	782	APLVGTP	0.614
780	G	777	783	PLVGTPV	-0.214
781	T	778	784	LVGTPVC	-0.314
782	P	779	785	VGTPVCI	-0.143
783	V	780	786	GTPVCIN	1.386
784	C	781	787	TPVCING	1.386
785	I	782	788	PVCINGL	-0.671
786	N	783	789	VCINGLM	-1.571
787	G	784	790	CINGLML	-2.357
788	L	785	791	INGLMLL	-3.871
789	M	786	792	NGLMLLE	-1.614
790	L	787	793	GLMLLEI	-3.757
791	L	788	794	LMLLEIK	-3.757
792	E	789	795	MLLEIKD	-1.014
793	I	790	796	LLEIKDT	0.329
794	K	791	797	LEIKDTE	2.757
795	D	792	798	EIKDTEK	4.886
796	T	793	799	IKDTEKY	3.5
797	E	794	800	KDTEKYC	4.843
798	K	795	801	DTEKYCA	4.329
799	Y	796	802	TEKYCAL	1.586
800	C	797	803	EKYCALA	1.143
801	A	798	804	KYCALAP	0.329
802	L	799	805	YCALAPN	0.514
803	A	800	806	CALAPNM	0.186
804	P	801	807	ALAPNMM	-0.614
805	N	802	808	LAPNMMV	-1.443
806	M	803	809	APNMMVT	0.614
807	M	804	810	PNMMVTN	1.314
808	V	805	811	NMMVTNN	2.014
809	T	806	812	MMVTNNT	1.757
810	N	807	813	MVTNNTF	1.043
811	N	808	814	VTNNTFT	2.386
812	T	809	815	TNNTFTL	1.6
813	F	810	816	NNTFTLK	1.671
814	T	811	817	NTFTLKG	1.486
815	L	812	818	TFTLKGG	1.3
816	K	813	819	FTLKGGA	0.857
817	G	814	820	TLKGGAP	2.471
818	G	815	821	LKGGAPT	2.471
819	A	816	822	KGGAPTK	4.6
820	P	817	823	GGAPTKV	3.257
821	T	818	824	GAPTKVT	3.186
822	K	819	825	APTKVTF	1.057
823	V	820	826	PTKVTFG	1.571
824	T	821	827	TKVTFGD	2.7
825	F	822	828	KVTFGDD	3.386
826	G	823	829	VTFGDDT	3.314
827	D	824	830	TFGDDTV	3.314
828	D	825	831	FGDDTVI	1.429
829	T	826	832	GDDTVIE	3.857
830	V	827	833	DDTVIEV	2.514
831	I	828	834	DTVIEVQ	1.943
832	E	829	835	TVIEVQG	1.329
833	V	830	836	VIEVQGY	0.314
834	Q	831	837	IEVQGYK	1.657
835	G	832	838	EVQGYKS	3.729
836	Y	833	839	VQGYKSV	2.086
837	K	834	840	QGYKSVN	3.614
838	S	835	841	GYKSVNI	1.614
839	V	836	842	YKSVNIT	1.543
840	N	837	843	KSVNITF	0.5
841	I	838	844	SVNITFE	0.8
842	T	839	845	VNITFEL	-1.443
843	F	840	846	NITFELD	0.514
844	E	841	847	ITFELDE	0.629
845	L	842	848	TFELDER	2.371
846	D	843	849	FELDERI	0.486
847	E	844	850	ELDERID	3.229
848	R	845	851	LDERIDK	2.929
849	I	846	852	DERIDKV	3.714
850	D	847	853	ERIDKVL	0.971
851	K	848	854	RIDKVLN	0.857
852	V	849	855	IDKVLNE	1.371
853	L	850	856	DKVLNEK	3.329
854	N	851	857	KVLNEKC	2.1
855	E	852	858	VLNEKCS	2.214
856	K	853	859	LNEKCSA	3.043
857	C	854	860	NEKCSAY	4.086
858	S	855	861	EKCSAYT	3.829
859	A	856	862	KCSAYTV	2.186
860	Y	857	863	CSAYTVE	2.486
861	T	858	864	SAYTVEL	0.971
862	V	859	865	AYTVELG	0.857
863	E	860	866	YTVELGT	1.3
864	L	861	867	TVELGTE	2.686
865	G	862	868	VELGTEV	1.414
866	T	863	869	ELGTEVN	2.943
867	E	864	870	LGTEVNE	2.943
868	V	865	871	GTEVNEF	2.943
869	N	866	872	TEVNEFA	2.429
870	E	867	873	EVNEFAC	1.886
871	F	868	874	VNEFACV	0.243
872	A	869	875	NEFACVV	0.243
873	C	870	876	EFACVVA	-0.457
874	V	871	877	FACVVAD	-0.143
875	V	872	878	ACVVADA	1.471
876	A	873	879	CVVADAV	0.643
877	D	874	880	VVADAVI	-0.7
878	A	875	881	VADAVIK	0.643
879	V	876	882	ADAVIKT	1.914
880	I	877	883	DAVIKTL	0.3
881	K	878	884	AVIKTLQ	-0.271
882	T	879	885	VIKTLQP	-0.271
883	L	880	886	IKTLQPV	-0.271
884	Q	881	887	KTLQPVS	1.8
885	P	882	888	TLQPVSE	2.1
886	V	883	889	LQPVSEL	0.043
887	S	884	890	QPVSELL	0.043
888	E	885	891	PVSELLT	-0.071
889	L	886	892	VSELLTP	-0.071
890	L	887	893	SELLTPL	-0.857
891	T	888	894	ELLTPLG	-0.971
892	P	889	895	LLTPLGI	-3.229
893	L	890	896	LTPLGID	-0.486
894	G	891	897	TPLGIDL	-0.486
895	I	892	898	PLGIDLD	0.2
896	D	893	899	LGIDLDE	1.014
897	L	894	900	GIDLDEW	0.9
898	D	895	901	IDLDEWS	1.014
899	E	896	902	DLDEWSM	1.557
900	W	897	903	LDEWSMA	0.429
901	S	898	904	DEWSMAT	2.486
902	M	899	905	EWSMATY	0.786
903	A	900	906	WSMATYY	-0.6
904	T	901	907	SMATYYL	-0.486
905	Y	902	908	MATYYLF	-2.729
906	Y	903	909	ATYYLFD	-0.7
907	L	904	910	TYYLFDE	0.114
908	F	905	911	YYLFDES	0.3
909	D	906	912	YLFDESG	1.386
910	E	907	913	LFDESGE	2.771
911	S	908	914	FDESGEF	2.771
912	G	909	915	DESGEFK	4.9
913	E	910	916	ESGEFKL	2.157
914	F	911	917	SGEFKLA	1.343
915	K	912	918	GEFKLAS	1.343
916	L	913	919	EFKLASH	0.829
917	A	914	920	FKLASHM	-0.886
918	S	915	921	KLASHMY	0.157
919	H	916	922	LASHMYC	-0.457
920	M	917	923	ASHMYCS	1.786
921	Y	918	924	SHMYCSF	0.171
922	C	919	925	HMYCSFY	-1.029
923	S	920	926	MYCSFYP	-1.029
924	F	921	927	YCSFYPP	-0.129
925	Y	922	928	CSFYPPD	1.571
926	P	923	929	SFYPPDE	2.486
927	P	924	930	FYPPDED	2.986
928	D	925	931	YPPDEDE	5.414
929	E	926	932	PPDEDEE	6.8
930	D	927	933	PDEDEEE	7.614
931	E	928	934	DEDEEEG	8.129
932	E	929	935	EDEEEGD	8.129
933	E	930	936	DEEEGDC	7.214
934	G	931	937	EEEGDCE	6.9
935	D	932	938	EEGDCEE	6.9
936	C	933	939	EGDCEEE	6.9
937	E	934	940	GDCEEEE	6.9
938	E	935	941	DCEEEEF	4.771
939	E	936	942	CEEEEFE	4.457
940	E	937	943	EEEEFEP	4.557
941	F	938	944	EEEFEPS	4.371
942	E	939	945	EEFEPST	4.0
943	P	940	946	EFEPSTQ	3.743
944	S	941	947	FEPSTQY	2.357
945	T	942	948	EPSTQYE	4.786
946	Q	943	949	PSTQYEY	3.4
947	Y	944	950	STQYEYG	3.914
948	E	945	951	TQYEYGT	3.729
949	Y	946	952	QYEYGTE	4.1
950	G	947	953	YEYGTED	4.671
951	T	948	954	EYGTEDD	6.371
952	E	949	955	YGTEDDY	4.986
953	D	950	956	GTEDDYQ	6.114
954	D	951	957	TEDDYQG	6.114
955	Y	952	958	EDDYQGK	6.186
956	Q	953	959	DDYQGKP	5.371
957	G	954	960	DYQGKPL	2.629
958	K	955	961	YQGKPLE	2.314
959	P	956	962	QGKPLEF	1.271
960	L	957	963	GKPLEFG	1.229
961	E	958	964	KPLEFGA	0.714
962	F	959	965	PLEFGAT	0.643
963	G	960	966	LEFGATS	1.271
964	A	961	967	EFGATSA	2.886
965	T	962	968	FGATSAA	2.071
966	S	963	969	GATSAAL	2.071
967	A	964	970	ATSAALQ	2.114
968	A	965	971	TSAALQP	2.114
969	L	966	972	SAALQPE	2.486
970	Q	967	973	AALQPEE	2.671
971	P	968	974	ALQPEEE	3.486
972	E	969	975	LQPEEEQ	4.043
973	E	970	976	QPEEEQE	6.471
974	E	971	977	PEEEQEE	6.729
975	Q	972	978	EEEQEED	7.857
976	E	973	979	EEQEEDW	5.314
977	E	974	980	EQEEDWL	2.886
978	D	975	981	QEEDWLD	3.2
979	W	976	982	EEDWLDD	3.771
980	L	977	983	EDWLDDD	4.086
981	D	978	984	DWLDDDS	3.9
982	D	979	985	WLDDDSQ	3.329
983	D	980	986	LDDDSQQ	5.614
984	S	981	987	DDDSQQT	7.671
985	Q	982	988	DDSQQTV	5.714
986	Q	983	989	DSQQTVG	5.1
987	T	984	990	SQQTVGQ	4.529
988	V	985	991	QQTVGQQ	4.457
989	G	986	992	QTVGQQD	5.029
990	Q	987	993	TVGQQDG	4.986
991	Q	988	994	VGQQDGS	5.171
992	D	989	995	GQQDGSE	6.814
993	G	990	996	QQDGSED	7.429
994	S	991	997	QDGSEDN	7.571
995	E	992	998	DGSEDNQ	7.571
996	D	993	999	GSEDNQT	6.886
997	N	994	1000	SEDNQTT	6.814
998	Q	995	1001	EDNQTTT	6.629
999	T	996	1002	DNQTTTI	4.371
1000	T	997	1003	NQTTTIQ	3.8
1001	T	998	1004	QTTTIQT	3.543
1002	I	999	1005	TTTIQTI	1.543
1003	Q	1000	1006	TTIQTIV	0.271
1004	T	1001	1007	TIQTIVE	0.643
1005	I	1002	1008	IQTIVEV	-0.629
1006	V	1003	1009	QTIVEVQ	1.371
1007	E	1004	1010	TIVEVQP	0.814
1008	V	1005	1011	IVEVQPQ	0.929
1009	Q	1006	1012	VEVQPQL	0.757
1010	P	1007	1013	EVQPQLE	2.4
1011	Q	1008	1014	VQPQLEM	0.686
1012	L	1009	1015	QPQLEME	2.329
1013	E	1010	1016	PQLEMEL	0.157
1014	M	1011	1017	QLEMELT	0.6
1015	E	1012	1018	LEMELTP	0.043
1016	L	1013	1019	EMELTPV	0.829
1017	T	1014	1020	MELTPVV	-0.814
1018	P	1015	1021	ELTPVVQ	0.643
1019	V	1016	1022	LTPVVQT	0.271
1020	V	1017	1023	TPVVQTI	0.443
1021	Q	1018	1024	PVVQTIE	0.814
1022	T	1019	1025	VVQTIEV	-0.014
1023	I	1020	1026	VQTIEVN	1.514
1024	E	1021	1027	QTIEVNS	2.971
1025	V	1022	1028	TIEVNSF	0.8
1026	N	1023	1029	IEVNSFS	0.986
1027	S	1024	1030	EVNSFSG	2.943
1028	F	1025	1031	VNSFSGY	1.557
1029	S	1026	1032	NSFSGYL	0.771
1030	G	1027	1033	SFSGYLK	0.586
1031	Y	1028	1034	FSGYLKL	-1.657
1032	L	1029	1035	SGYLKLT	0.4
1033	K	1030	1036	GYLKLTD	0.9
1034	L	1031	1037	YLKLTDN	1.086
1035	T	1032	1038	LKLTDNV	0.829
1036	D	1033	1039	KLTDNVY	1.871
1037	N	1034	1040	LTDNVYI	-0.086
1038	V	1035	1041	TDNVYIK	2.043
1039	Y	1036	1042	DNVYIKN	2.3
1040	I	1037	1043	NVYIKNA	1.171
1041	K	1038	1044	VYIKNAD	1.6
1042	N	1039	1045	YIKNADI	0.986
1043	A	1040	1046	IKNADIV	0.729
1044	D	1041	1047	KNADIVE	2.986
1045	I	1042	1048	NADIVEE	3.286
1046	V	1043	1049	ADIVEEA	2.586
1047	E	1044	1050	DIVEEAK	3.1
1048	E	1045	1051	IVEEAKK	2.486
1049	A	1046	1052	VEEAKKV	3.1
1050	K	1047	1053	EEAKKVK	4.443
1051	K	1048	1054	EAKKVKP	3.629
1052	V	1049	1055	AKKVKPT	3.257
1053	K	1050	1056	KKVKPTV	2.429
1054	P	1051	1057	KVKPTVV	1.086
1055	T	1052	1058	VKPTVVV	-0.257
1056	V	1053	1059	KPTVVVN	1.271
1057	V	1054	1060	PTVVVNA	0.757
1058	V	1055	1061	TVVVNAA	0.757
1059	N	1056	1062	VVVNAAN	1.014
1060	A	1057	1063	VVNAANV	1.014
1061	A	1058	1064	VNAANVY	1.271
1062	N	1059	1065	NAANVYL	0.486
1063	V	1060	1066	AANVYLK	0.3
1064	Y	1061	1067	ANVYLKH	0.3
1065	L	1062	1068	NVYLKHG	0.814
1066	K	1063	1069	VYLKHGG	0.629
1067	H	1064	1070	YLKHGGG	1.971
1068	G	1065	1071	LKHGGGV	1.714
1069	G	1066	1072	KHGGGVA	3.329
1070	G	1067	1073	HGGGVAG	3.329
1071	V	1068	1074	GGGVAGA	3.329
1072	A	1069	1075	GGVAGAL	1.2
1073	G	1070	1076	GVAGALN	1.386
1074	A	1071	1077	VAGALNK	1.386
1075	L	1072	1078	AGALNKA	2.214
1076	N	1073	1079	GALNKAT	2.657
1077	K	1074	1080	ALNKATN	2.843
1078	A	1075	1081	LNKATNN	3.543
1079	T	1076	1082	NKATNNA	5.157
1080	N	1077	1083	KATNNAM	3.557
1081	N	1078	1084	ATNNAMQ	3.6
1082	A	1079	1085	TNNAMQV	2.771
1083	M	1080	1086	NNAMQVE	3.143
1084	Q	1081	1087	NAMQVES	3.071
1085	V	1082	1088	AMQVESD	3.5
1086	E	1083	1089	MQVESDD	4.629
1087	S	1084	1090	QVESDDY	4.957
1088	D	1085	1091	VESDDYI	2.957
1089	D	1086	1092	ESDDYIA	3.786
1090	Y	1087	1093	SDDYIAT	3.414
1091	I	1088	1094	DDYIATN	3.486
1092	A	1089	1095	DYIATNG	2.871
1093	T	1090	1096	YIATNGP	1.743
1094	N	1091	1097	IATNGPL	0.7
1095	G	1092	1098	ATNGPLK	2.657
1096	P	1093	1099	TNGPLKV	1.829
1097	L	1094	1100	NGPLKVG	1.9
1098	K	1095	1101	GPLKVGG	1.714
1099	V	1096	1102	PLKVGGS	1.829
1100	G	1097	1103	LKVGGSC	1.729
1101	G	1098	1104	KVGGSCV	2.514
1102	S	1099	1105	VGGSCVL	0.386
1103	C	1100	1106	GGSCVLS	1.843
1104	V	1101	1107	GSCVLSG	1.843
1105	L	1102	1108	SCVLSGH	1.329
1106	S	1103	1109	CVLSGHN	1.4
1107	G	1104	1110	VLSGHNL	-0.114
1108	H	1105	1111	LSGHNLA	0.714
1109	N	1106	1112	SGHNLAK	2.843
1110	L	1107	1113	GHNLAKH	2.214
1111	A	1108	1114	HNLAKHC	1.6
1112	K	1109	1115	NLAKHCL	-0.014
1113	H	1110	1116	LAKHCLH	-0.714
1114	C	1111	1117	AKHCLHV	0.071
1115	L	1112	1118	KHCLHVV	-0.757
1116	H	1113	1119	HCLHVVG	-0.757
1117	V	1114	1120	CLHVVGP	-0.757
1118	V	1115	1121	LHVVGPN	0.043
1119	G	1116	1122	HVVGPNV	0.829
1120	P	1117	1123	VVGPNVN	1.529
1121	N	1118	1124	VGPNVNK	2.871
1122	V	1119	1125	GPNVNKG	4.214
1123	N	1120	1126	PNVNKGE	4.514
1124	K	1121	1127	NVNKGED	5.643
1125	G	1122	1128	VNKGEDI	3.5
1126	E	1123	1129	NKGEDIQ	4.886
1127	D	1124	1130	KGEDIQL	2.571
1128	I	1125	1131	GEDIQLL	0.443
1129	Q	1126	1132	EDIQLLK	0.443
1130	L	1127	1133	DIQLLKS	0.257
1131	L	1128	1134	IQLLKSA	-0.871
1132	K	1129	1135	QLLKSAY	0.0
1133	S	1130	1136	LLKSAYE	0.257
1134	A	1131	1137	LKSAYEN	2.571
1135	Y	1132	1138	KSAYENF	2.571
1136	E	1133	1139	SAYENFN	2.757
1137	N	1134	1140	AYENFNQ	2.686
1138	F	1135	1141	YENFNQH	2.686
1139	N	1136	1142	ENFNQHE	4.071
1140	Q	1137	1143	NFNQHEV	2.429
1141	H	1138	1144	FNQHEVL	0.114
1142	E	1139	1145	NQHEVLL	0.114
1143	V	1140	1146	QHEVLLA	-0.586
1144	L	1141	1147	HEVLLAP	-1.143
1145	L	1142	1148	EVLLAPL	-2.757
1146	A	1143	1149	VLLAPLL	-5.186
1147	P	1144	1150	LLAPLLS	-3.729
1148	L	1145	1151	LAPLLSA	-2.114
1149	L	1146	1152	APLLSAG	0.014
1150	S	1147	1153	PLLSAGI	-1.429
1151	A	1148	1154	LLSAGIF	-3.043
1152	G	1149	1155	LSAGIFG	-0.914
1153	I	1150	1156	SAGIFGA	0.7
1154	F	1151	1157	AGIFGAD	1.2
1155	G	1152	1158	GIFGADP	1.2
1156	A	1153	1159	IFGADPI	-0.757
1157	D	1154	1160	FGADPIH	0.686
1158	P	1155	1161	GADPIHS	2.929
1159	I	1156	1162	ADPIHSL	0.8
1160	H	1157	1163	DPIHSLR	1.1
1161	S	1158	1164	PIHSLRV	-0.857
1162	L	1159	1165	IHSLRVC	-0.957
1163	R	1160	1166	HSLRVCV	-0.343
1164	V	1161	1167	SLRVCVD	0.786
1165	C	1162	1168	LRVCVDT	0.6
1166	V	1163	1169	RVCVDTV	1.386
1167	D	1164	1170	VCVDTVR	1.386
1168	T	1165	1171	CVDTVRT	2.657
1169	V	1166	1172	VDTVRTN	3.457
1170	R	1167	1173	DTVRTNV	3.457
1171	T	1168	1174	TVRTNVY	1.757
1172	N	1169	1175	VRTNVYL	-0.3
1173	V	1170	1176	RTNVYLA	0.529
1174	Y	1171	1177	TNVYLAV	-0.6
1175	L	1172	1178	NVYLAVF	-2.657
1176	A	1173	1179	VYLAVFD	-2.229
1177	V	1174	1180	YLAVFDK	-0.886
1178	F	1175	1181	LAVFDKN	0.386
1179	D	1176	1182	AVFDKNL	0.386
1180	K	1177	1183	VFDKNLY	-0.186
1181	N	1178	1184	FDKNLYD	1.771
1182	L	1179	1185	DKNLYDK	3.9
1183	Y	1180	1186	KNLYDKL	1.157
1184	D	1181	1187	NLYDKLV	-0.186
1185	K	1182	1188	LYDKLVS	-0.257
1186	L	1183	1189	YDKLVSS	1.986
1187	V	1184	1190	DKLVSSF	0.943
1188	S	1185	1191	KLVSSFL	-1.8
1189	S	1186	1192	LVSSFLE	-1.5
1190	F	1187	1193	VSSFLEM	-0.786
1191	L	1188	1194	SSFLEMK	0.557
1192	E	1189	1195	SFLEMKS	0.557
1193	M	1190	1196	FLEMKSE	0.743
1194	K	1191	1197	LEMKSEK	2.871
1195	S	1192	1198	EMKSEKQ	5.043
1196	E	1193	1199	MKSEKQV	3.4
1197	K	1194	1200	KSEKQVE	5.114
1198	Q	1195	1201	SEKQVEQ	5.157
1199	V	1196	1202	EKQVEQK	5.043
1200	E	1197	1203	KQVEQKI	2.786
1201	Q	1198	1204	QVEQKIA	2.271
1202	K	1199	1205	VEQKIAE	2.529
1203	I	1200	1206	EQKIAEI	1.914
1204	A	1201	1207	QKIAEIP	1.1
1205	E	1202	1208	KIAEIPK	1.057
1206	I	1203	1209	IAEIPKE	1.357
1207	P	1204	1210	AEIPKEE	3.614
1208	K	1205	1211	EIPKEEV	2.786
1209	E	1206	1212	IPKEEVK	2.486
1210	E	1207	1213	PKEEVKP	3.929
1211	V	1208	1214	KEEVKPF	2.314
1212	K	1209	1215	EEVKPFI	0.357
1213	P	1210	1216	EVKPFIT	-0.014
1214	F	1211	1217	VKPFITE	-0.014
1215	I	1212	1218	KPFITES	1.443
1216	T	1213	1219	PFITESK	1.443
1217	E	1214	1220	FITESKP	1.443
1218	S	1215	1221	ITESKPS	3.686
1219	K	1216	1222	TESKPSV	4.3
1220	P	1217	1223	ESKPSVE	4.671
1221	S	1218	1224	SKPSVEQ	4.414
1222	V	1219	1225	KPSVEQR	4.086
1223	E	1220	1226	PSVEQRK	4.086
1224	Q	1221	1227	SVEQRKQ	4.643
1225	R	1222	1228	VEQRKQD	5.143
1226	K	1223	1229	EQRKQDD	7.1
1227	Q	1224	1230	QRKQDDK	6.8
1228	D	1225	1231	RKQDDKK	6.757
1229	D	1226	1232	KQDDKKI	5.014
1230	K	1227	1233	QDDKKIK	5.014
1231	K	1228	1234	DDKKIKA	4.457
1232	I	1229	1235	DKKIKAC	3.229
1233	K	1230	1236	KKIKACV	1.271
1234	A	1231	1237	KIKACVE	1.571
1235	C	1232	1238	IKACVEE	1.871
1236	V	1233	1239	KACVEEV	2.486
1237	E	1234	1240	ACVEEVT	2.414
1238	E	1235	1241	CVEEVTT	2.857
1239	V	1236	1242	VEEVTTT	3.4
1240	T	1237	1243	EEVTTTL	2.614
1241	T	1238	1244	EVTTTLE	2.614
1242	T	1239	1245	VTTTLEE	2.614
1243	L	1240	1246	TTTLEET	3.886
1244	E	1241	1247	TTLEETK	3.957
1245	E	1242	1248	TLEETKF	1.9
1246	T	1243	1249	LEETKFL	-0.157
1247	K	1244	1250	EETKFLT	1.9
1248	F	1245	1251	ETKFLTE	1.9
1249	L	1246	1252	TKFLTEN	1.786
1250	T	1247	1253	KFLTENL	-0.271
1251	E	1248	1254	FLTENLL	-2.4
1252	N	1249	1255	LTENLLL	-2.4
1253	L	1250	1256	TENLLLY	-1.357
1254	L	1251	1257	ENLLLYI	-3.243
1255	L	1252	1258	NLLLYID	-2.929
1256	Y	1253	1259	LLLYIDI	-5.071
1257	I	1254	1260	LLYIDIN	-2.757
1258	D	1255	1261	LYIDING	-0.629
1259	I	1256	1262	YIDINGN	1.686
1260	N	1257	1263	IDINGNL	0.643
1261	G	1258	1264	DINGNLH	2.086
1262	N	1259	1265	INGNLHP	0.957
1263	L	1260	1266	NGNLHPD	3.529
1264	H	1261	1267	GNLHPDS	3.457
1265	P	1262	1268	NLHPDSA	2.943
1266	D	1263	1269	LHPDSAT	2.686
1267	S	1264	1270	HPDSATL	2.686
1268	A	1265	1271	PDSATLV	1.857
1269	T	1266	1272	DSATLVS	2.486
1270	L	1267	1273	SATLVSD	2.486
1271	V	1268	1274	ATLVSDI	0.414
1272	S	1269	1275	TLVSDID	1.543
1273	D	1270	1276	LVSDIDI	-0.343
1274	I	1271	1277	VSDIDIT	1.714
1275	D	1272	1278	SDIDITF	0.929
1276	I	1273	1279	DIDITFL	-1.314
1277	T	1274	1280	IDITFLK	-1.929
1278	F	1275	1281	DITFLKK	0.029
1279	L	1276	1282	ITFLKKD	0.029
1280	K	1277	1283	TFLKKDA	1.471
1281	K	1278	1284	FLKKDAP	1.029
1282	D	1279	1285	LKKDAPY	2.071
1283	A	1280	1286	KKDAPYI	2.243
1284	P	1281	1287	KDAPYIV	0.9
1285	Y	1282	1288	DAPYIVG	0.9
1286	I	1283	1289	APYIVGD	0.9
1287	V	1284	1290	PYIVGDV	0.071
1288	G	1285	1291	YIVGDVV	-0.757
1289	D	1286	1292	IVGDVVQ	0.371
1290	V	1287	1293	VGDVVQE	2.629
1291	V	1288	1294	GDVVQEG	3.971
1292	Q	1289	1295	DVVQEGV	2.629
1293	E	1290	1296	VVQEGVL	-0.114
1294	G	1291	1297	VQEGVLT	1.157
1295	V	1292	1298	QEGVLTA	1.986
1296	L	1293	1299	EGVLTAV	0.6
1297	T	1294	1300	GVLTAVV	-1.043
1298	A	1295	1301	VLTAVVI	-3.0
1299	V	1296	1302	LTAVVIP	-2.171
1300	V	1297	1303	TAVVIPT	-0.114
1301	I	1298	1304	AVVIPTK	-0.043
1302	P	1299	1305	VVIPTKK	0.471
1303	T	1300	1306	VIPTKKA	1.3
1304	K	1301	1307	IPTKKAG	2.643
1305	K	1302	1308	PTKKAGG	4.6
1306	A	1303	1309	TKKAGGT	5.043
1307	G	1304	1310	KKAGGTT	5.043
1308	G	1305	1311	KAGGTTE	5.343
1309	T	1306	1312	AGGTTEM	3.929
1310	T	1307	1313	GGTTEML	2.314
1311	E	1308	1314	GTTEMLA	1.8
1312	M	1309	1315	TTEMLAK	1.8
1313	L	1310	1316	TEMLAKA	1.357
1314	A	1311	1317	EMLAKAL	-0.7
1315	K	1312	1318	MLAKALR	-1.214
1316	A	1313	1319	LAKALRK	0.2
1317	L	1314	1320	AKALRKV	0.986
1318	R	1315	1321	KALRKVP	0.986
1319	K	1316	1322	ALRKVPT	0.914
1320	V	1317	1323	LRKVPTD	2.043
1321	P	1318	1324	RKVPTDN	4.357
1322	T	1319	1325	KVPTDNY	3.486
1323	D	1320	1326	VPTDNYI	1.529
1324	N	1321	1327	PTDNYIT	2.8
1325	Y	1322	1328	TDNYITT	3.243
1326	I	1323	1329	DNYITTY	2.229
1327	T	1324	1330	NYITTYP	1.1
1328	T	1325	1331	YITTYPG	0.914
1329	Y	1326	1332	ITTYPGQ	2.043
1330	P	1327	1333	TTYPGQG	4.0
1331	G	1328	1334	TYPGQGL	1.943
1332	Q	1329	1335	YPGQGLN	2.2
1333	G	1330	1336	PGQGLNG	3.286
1334	L	1331	1337	GQGLNGY	2.714
1335	N	1332	1338	QGLNGYT	2.643
1336	G	1333	1339	GLNGYTV	1.257
1337	Y	1334	1340	LNGYTVE	1.557
1338	T	1335	1341	NGYTVEE	3.986
1339	V	1336	1342	GYTVEEA	3.286
1340	E	1337	1343	YTVEEAK	3.286
1341	E	1338	1344	TVEEAKT	4.3
1342	A	1339	1345	VEEAKTV	3.029
1343	K	1340	1346	EEAKTVL	2.243
1344	T	1341	1347	EAKTVLK	1.943
1345	V	1342	1348	AKTVLKK	1.643
1346	L	1343	1349	KTVLKKC	1.543
1347	K	1344	1350	TVLKKCK	1.543
1348	K	1345	1351	VLKKCKS	1.729
1349	C	1346	1352	LKKCKSA	2.557
1350	K	1347	1353	KKCKSAF	2.557
1351	S	1348	1354	KCKSAFY	1.471
1352	A	1349	1355	CKSAFYI	-0.486
1353	F	1350	1356	KSAFYIL	-2.0
1354	Y	1351	1357	SAFYILP	-2.514
1355	I	1352	1358	AFYILPS	-2.514
1356	L	1353	1359	FYILPSI	-3.957
1357	P	1354	1360	YILPSII	-3.786
1358	S	1355	1361	ILPSIIS	-2.586
1359	I	1356	1362	LPSIISN	-0.443
1360	I	1357	1363	PSIISNE	1.986
1361	S	1358	1364	SIISNEK	2.5
1362	N	1359	1365	IISNEKQ	2.429
1363	E	1360	1366	ISNEKQE	4.686
1364	K	1361	1367	SNEKQEI	4.686
1365	Q	1362	1368	NEKQEIL	2.443
1366	E	1363	1369	EKQEILG	2.257
1367	I	1364	1370	KQEILGT	1.886
1368	L	1365	1371	QEILGTV	0.543
1369	G	1366	1372	EILGTVS	0.614
1370	T	1367	1373	ILGTVSW	-1.929
1371	V	1368	1374	LGTVSWN	0.214
1372	S	1369	1375	GTVSWNL	0.214
1373	W	1370	1376	TVSWNLR	0.0
1374	N	1371	1377	VSWNLRE	0.371
1375	L	1372	1378	SWNLREM	0.3
1376	R	1373	1379	WNLREML	-1.943
1377	E	1374	1380	NLREMLA	-0.214
1378	M	1375	1381	LREMLAH	-0.914
1379	L	1376	1382	REMLAHA	0.7
1380	A	1377	1383	EMLAHAE	1.214
1381	H	1378	1384	MLAHAEE	1.214
1382	A	1379	1385	LAHAEET	2.557
1383	E	1380	1386	AHAEETR	4.471
1384	E	1381	1387	HAEETRK	4.986
1385	T	1382	1388	AEETRKL	3.371
1386	R	1383	1389	EETRKLM	2.471
1387	K	1384	1390	ETRKLMP	1.657
1388	L	1385	1391	TRKLMPV	0.014
1389	M	1386	1392	RKLMPVC	-0.529
1390	P	1387	1393	KLMPVCV	-1.657
1391	V	1388	1394	LMPVCVE	-1.357
1392	C	1389	1395	MPVCVET	0.7
1393	V	1390	1396	PVCVETK	2.114
1394	E	1391	1397	VCVETKA	2.114
1395	T	1392	1398	CVETKAI	1.5
1396	K	1393	1399	VETKAIV	0.771
1397	A	1394	1400	ETKAIVS	2.229
1398	I	1395	1401	TKAIVST	1.857
1399	V	1396	1402	KAIVSTI	-0.029
1400	S	1397	1403	AIVSTIQ	0.014
1401	T	1398	1404	IVSTIQR	0.314
1402	I	1399	1405	VSTIQRK	2.271
1403	Q	1400	1406	STIQRKY	2.529
1404	R	1401	1407	TIQRKYK	2.414
1405	K	1402	1408	IQRKYKG	2.486
1406	Y	1403	1409	QRKYKGI	2.486
1407	K	1404	1410	RKYKGIK	2.443
1408	G	1405	1411	KYKGIKI	0.7
1409	I	1406	1412	YKGIKIQ	0.743
1410	K	1407	1413	KGIKIQE	2.129
1411	I	1408	1414	GIKIQEG	2.129
1412	Q	1409	1415	IKIQEGV	0.786
1413	E	1410	1416	KIQEGVV	1.4
1414	G	1411	1417	IQEGVVD	2.014
1415	V	1412	1418	QEGVVDY	2.886
1416	V	1413	1419	EGVVDYG	2.843
1417	D	1414	1420	GVVDYGA	2.029
1418	Y	1415	1421	VVDYGAR	1.814
1419	G	1416	1422	VDYGARF	1.029
1420	A	1417	1423	DYGARFY	1.286
1421	R	1418	1424	YGARFYF	-1.457
1422	F	1419	1425	GARFYFY	-1.457
1423	Y	1420	1426	ARFYFYT	-1.529
1424	F	1421	1427	RFYFYTS	-0.9
1425	Y	1422	1428	FYFYTSK	-0.686
1426	T	1423	1429	YFYTSKT	1.371
1427	S	1424	1430	FYTSKTT	2.386
1428	K	1425	1431	YTSKTTV	3.171
1429	T	1426	1432	TSKTTVA	3.743
1430	T	1427	1433	SKTTVAS	3.929
1431	V	1428	1434	KTTVASL	1.686
1432	A	1429	1435	TTVASLI	-0.271
1433	S	1430	1436	TVASLIN	-0.014
1434	L	1431	1437	VASLINT	-0.014
1435	I	1432	1438	ASLINTL	-0.8
1436	N	1433	1439	SLINTLN	-0.1
1437	T	1434	1440	LINTLND	0.4
1438	L	1435	1441	INTLNDL	0.4
1439	N	1436	1442	NTLNDLN	2.543
1440	D	1437	1443	TLNDLNE	2.657
1441	L	1438	1444	LNDLNET	2.657
1442	N	1439	1445	NDLNETL	2.657
1443	E	1440	1446	DLNETLV	1.129
1444	T	1441	1447	LNETLVT	0.443
1445	L	1442	1448	NETLVTM	1.157
1446	V	1443	1449	ETLVTMP	0.457
1447	T	1444	1450	TLVTMPL	-1.971
1448	M	1445	1451	LVTMPLG	-1.9
1449	P	1446	1452	VTMPLGY	-0.857
1450	L	1447	1453	TMPLGYV	-0.857
1451	G	1448	1454	MPLGYVT	-0.857
1452	Y	1449	1455	PLGYVTH	0.043
1453	V	1450	1456	LGYVTHG	0.557
1454	T	1451	1457	GYVTHGL	0.557
1455	H	1452	1458	YVTHGLN	0.743
1456	G	1453	1459	VTHGLNL	-0.3
1457	L	1454	1460	THGLNLE	1.343
1458	N	1455	1461	HGLNLEE	1.714
1459	L	1456	1462	GLNLEEA	1.714
1460	E	1457	1463	LNLEEAA	1.2
1461	E	1458	1464	NLEEAAR	3.114
1462	A	1459	1465	LEEAARY	1.843
1463	A	1460	1466	EEAARYM	2.557
1464	R	1461	1467	EAARYMR	2.043
1465	Y	1462	1468	AARYMRS	1.857
1466	M	1463	1469	ARYMRSL	0.243
1467	R	1464	1470	RYMRSLK	0.757
1468	S	1465	1471	YMRSLKV	-0.371
1469	L	1466	1472	MRSLKVP	0.2
1470	K	1467	1473	RSLKVPA	1.1
1471	V	1468	1474	SLKVPAT	1.243
1472	P	1469	1475	LKVPATV	-0.214
1473	A	1470	1476	KVPATVS	2.029
1474	T	1471	1477	VPATVSV	0.686
1475	V	1472	1478	PATVSVS	2.143
1476	S	1473	1479	ATVSVSS	2.771
1477	V	1474	1480	TVSVSSP	2.771
1478	S	1475	1481	VSVSSPD	3.457
1479	S	1476	1482	SVSSPDA	4.286
1480	P	1477	1483	VSSPDAV	2.829
1481	D	1478	1484	SSPDAVT	4.1
1482	A	1479	1485	SPDAVTA	3.471
1483	V	1480	1486	PDAVTAY	2.271
1484	T	1481	1487	DAVTAYN	2.971
1485	A	1482	1488	AVTAYNG	2.357
1486	Y	1483	1489	VTAYNGY	1.786
1487	N	1484	1490	TAYNGYL	1.0
1488	G	1485	1491	AYNGYLT	1.0
1489	Y	1486	1492	YNGYLTS	1.629
1490	L	1487	1493	NGYLTSS	2.829
1491	T	1488	1494	GYLTSSS	2.757
1492	S	1489	1495	YLTSSSK	2.757
1493	S	1490	1496	LTSSSKT	3.771
1494	S	1491	1497	TSSSKTP	5.386
1495	K	1492	1498	SSSKTPE	5.757
1496	T	1493	1499	SSKTPEE	5.943
1497	P	1494	1500	SKTPEEH	5.314
1498	E	1495	1501	KTPEEHF	3.071
1499	E	1496	1502	TPEEHFI	1.114
1500	H	1497	1503	PEEHFIE	1.486
1501	F	1498	1504	EEHFIET	1.929
1502	I	1499	1505	EHFIETI	-0.329
1503	E	1500	1506	HFIETIS	-0.514
1504	T	1501	1507	FIETISL	-2.129
1505	I	1502	1508	IETISLA	-0.514
1506	S	1503	1509	ETISLAG	1.443
1507	L	1504	1510	TISLAGS	1.257
1508	A	1505	1511	ISLAGSY	0.243
1509	G	1506	1512	SLAGSYK	2.2
1510	S	1507	1513	LAGSYKD	2.7
1511	Y	1508	1514	AGSYKDW	2.586
1512	K	1509	1515	GSYKDWS	3.214
1513	D	1510	1516	SYKDWSY	2.129
1514	W	1511	1517	YKDWSYS	2.129
1515	S	1512	1518	KDWSYSG	3.214
1516	Y	1513	1519	DWSYSGQ	3.257
1517	S	1514	1520	WSYSGQS	2.757
1518	G	1515	1521	SYSGQST	4.929
1519	Q	1516	1522	YSGQSTQ	4.857
1520	S	1517	1523	SGQSTQL	3.814
1521	T	1518	1524	GQSTQLG	3.7
1522	Q	1519	1525	QSTQLGI	1.743
1523	L	1520	1526	STQLGIE	2.0
1524	G	1521	1527	TQLGIEF	-0.243
1525	I	1522	1528	QLGIEFL	-2.3
1526	E	1523	1529	LGIEFLK	-2.343
1527	F	1524	1530	GIEFLKR	-0.429
1528	L	1525	1531	IEFLKRG	-0.429
1529	K	1526	1532	EFLKRGD	2.143
1530	R	1527	1533	FLKRGDK	1.843
1531	G	1528	1534	LKRGDKS	4.086
1532	D	1529	1535	KRGDKSV	4.871
1533	K	1530	1536	RGDKSVY	3.786
1534	S	1531	1537	GDKSVYY	2.914
1535	V	1532	1538	DKSVYYT	2.843
1536	Y	1533	1539	KSVYYTS	2.343
1537	Y	1534	1540	SVYYTSN	2.529
1538	T	1535	1541	VYYTSNP	1.9
1539	S	1536	1542	YYTSNPT	3.171
1540	N	1537	1543	YTSNPTT	4.186
1541	P	1538	1544	TSNPTTF	3.143
1542	T	1539	1545	SNPTTFH	2.7
1543	T	1540	1546	NPTTFHL	0.457
1544	F	1541	1547	PTTFHLD	0.886
1545	H	1542	1548	TTFHLDG	1.4
1546	L	1543	1549	TFHLDGE	1.771
1547	D	1544	1550	FHLDGEV	0.5
1548	G	1545	1551	HLDGEVI	0.671
1549	E	1546	1552	LDGEVIT	1.114
1550	V	1547	1553	DGEVITF	1.114
1551	I	1548	1554	GEVITFD	1.114
1552	T	1549	1555	EVITFDN	1.3
1553	F	1550	1556	VITFDNL	-1.129
1554	D	1551	1557	ITFDNLK	0.214
1555	N	1552	1558	TFDNLKT	2.1
1556	L	1553	1559	FDNLKTL	0.043
1557	K	1554	1560	DNLKTLL	0.043
1558	T	1555	1561	NLKTLLS	-0.457
1559	L	1556	1562	LKTLLSL	-2.771
1560	L	1557	1563	KTLLSLR	-0.857
1561	S	1558	1564	TLLSLRE	-0.557
1562	L	1559	1565	LLSLREV	-1.829
1563	R	1560	1566	LSLREVR	0.086
1564	E	1561	1567	SLREVRT	2.143
1565	V	1562	1568	LREVRTI	0.071
1566	R	1563	1569	REVRTIK	2.2
1567	T	1564	1570	EVRTIKV	1.071
1568	I	1565	1571	VRTIKVF	-1.357
1569	K	1566	1572	RTIKVFT	-0.086
1570	V	1567	1573	TIKVFTT	0.057
1571	F	1568	1574	IKVFTTV	-1.214
1572	T	1569	1575	KVFTTVD	1.357
1573	T	1570	1576	VFTTVDN	1.543
1574	V	1571	1577	FTTVDNI	0.929
1575	D	1572	1578	TTVDNIN	3.243
1576	N	1573	1579	TVDNINL	1.186
1577	I	1574	1580	VDNINLH	0.743
1578	N	1575	1581	DNINLHT	2.014
1579	L	1576	1582	NINLHTQ	1.443
1580	H	1577	1583	INLHTQV	-0.086
1581	T	1578	1584	NLHTQVV	0.529
1582	Q	1579	1585	LHTQVVD	0.957
1583	V	1580	1586	HTQVVDM	1.671
1584	V	1581	1587	TQVVDMS	2.3
1585	D	1582	1588	QVVDMSM	0.957
1586	M	1583	1589	VVDMSMT	0.843
1587	S	1584	1590	VDMSMTY	1.1
1588	M	1585	1591	DMSMTYG	2.443
1589	T	1586	1592	MSMTYGQ	1.871
1590	Y	1587	1593	SMTYGQQ	3.329
1591	G	1588	1594	MTYGQQF	1.086
1592	Q	1589	1595	TYGQQFG	2.5
1593	Q	1590	1596	YGQQFGP	2.057
1594	F	1591	1597	GQQFGPT	3.071
1595	G	1592	1598	QQFGPTY	1.986
1596	P	1593	1599	QFGPTYL	-0.186
1597	T	1594	1600	FGPTYLD	0.386
1598	Y	1595	1601	GPTYLDG	2.514
1599	L	1596	1602	PTYLDGA	2.0
1600	D	1597	1603	TYLDGAD	3.129
1601	G	1598	1604	YLDGADV	1.857
1602	A	1599	1605	LDGADVT	2.871
1603	D	1600	1606	DGADVTK	5.0
1604	V	1601	1607	GADVTKI	2.429
1605	T	1602	1608	ADVTKIK	2.429
1606	K	1603	1609	DVTKIKP	2.429
1607	I	1604	1610	VTKIKPH	1.3
1608	K	1605	1611	TKIKPHN	2.829
1609	P	1606	1612	KIKPHNS	3.014
1610	H	1607	1613	IKPHNSH	2.5
1611	N	1608	1614	KPHNSHE	4.757
1612	S	1609	1615	PHNSHEG	4.757
1613	H	1610	1616	HNSHEGK	5.271
1614	E	1611	1617	NSHEGKT	5.714
1615	G	1612	1618	SHEGKTF	3.4
1616	K	1613	1619	HEGKTFY	2.2
1617	T	1614	1620	EGKTFYV	1.371
1618	F	1615	1621	GKTFYVL	-1.057
1619	Y	1616	1622	KTFYVLP	-1.571
1620	V	1617	1623	TFYVLPN	-1.386
1621	L	1618	1624	FYVLPND	-0.7
1622	P	1619	1625	YVLPNDD	2.043
1623	N	1620	1626	VLPNDDT	3.057
1624	D	1621	1627	LPNDDTL	2.271
1625	D	1622	1628	PNDDTLR	4.186
1626	T	1623	1629	NDDTLRV	3.357
1627	L	1624	1630	DDTLRVE	3.471
1628	R	1625	1631	DTLRVEA	2.343
1629	V	1626	1632	TLRVEAF	-0.4
1630	E	1627	1633	LRVEAFE	-0.029
1631	A	1628	1634	RVEAFEY	1.014
1632	F	1629	1635	VEAFEYY	0.143
1633	E	1630	1636	EAFEYYH	0.971
1634	Y	1631	1637	AFEYYHT	0.6
1635	Y	1632	1638	FEYYHTT	1.043
1636	H	1633	1639	EYYHTTD	3.786
1637	T	1634	1640	YYHTTDP	2.971
1638	T	1635	1641	YHTTDPS	4.171
1639	D	1636	1642	HTTDPSF	3.129
1640	P	1637	1643	TTDPSFL	1.514
1641	S	1638	1644	TDPSFLG	1.586
1642	F	1639	1645	DPSFLGR	1.443
1643	L	1640	1646	PSFLGRY	-0.257
1644	G	1641	1647	SFLGRYM	-1.157
1645	R	1642	1648	FLGRYMS	-1.157
1646	Y	1643	1649	LGRYMSA	0.457
1647	M	1644	1650	GRYMSAL	0.457
1648	S	1645	1651	RYMSALN	0.643
1649	A	1646	1652	YMSALNH	0.343
1650	L	1647	1653	MSALNHT	1.357
1651	N	1648	1654	SALNHTK	2.771
1652	H	1649	1655	ALNHTKK	2.657
1653	T	1650	1656	LNHTKKW	0.929
1654	K	1651	1657	NHTKKWK	3.057
1655	K	1652	1658	HTKKWKY	1.786
1656	W	1653	1659	TKKWKYP	1.786
1657	K	1654	1660	KKWKYPQ	1.9
1658	Y	1655	1661	KWKYPQV	0.557
1659	P	1656	1662	WKYPQVN	0.743
1660	Q	1657	1663	KYPQVNG	2.986
1661	V	1658	1664	YPQVNGL	0.857
1662	N	1659	1665	PQVNGLT	1.871
1663	G	1660	1666	QVNGLTS	2.5
1664	L	1661	1667	VNGLTSI	0.5
1665	T	1662	1668	NGLTSIK	1.843
1666	S	1663	1669	GLTSIKW	-0.586
1667	I	1664	1670	LTSIKWA	-1.1
1668	K	1665	1671	TSIKWAD	1.643
1669	W	1666	1672	SIKWADN	1.9
1670	A	1667	1673	IKWADNN	1.971
1671	D	1668	1674	KWADNNC	3.314
1672	N	1669	1675	WADNNCY	2.229
1673	N	1670	1676	ADNNCYL	2.343
1674	C	1671	1677	DNNCYLA	2.343
1675	Y	1672	1678	NNCYLAT	1.657
1676	L	1673	1679	NCYLATA	0.957
1677	A	1674	1680	CYLATAL	-1.357
1678	T	1675	1681	YLATALL	-2.871
1679	A	1676	1682	LATALLT	-1.857
1680	L	1677	1683	ATALLTL	-1.857
1681	L	1678	1684	TALLTLQ	-1.3
1682	T	1679	1685	ALLTLQQ	-1.186
1683	L	1680	1686	LLTLQQI	-2.629
1684	Q	1681	1687	LTLQQIE	-0.2
1685	Q	1682	1688	TLQQIEL	-0.2
1686	I	1683	1689	LQQIELK	-0.129
1687	E	1684	1690	QQIELKF	-0.129
1688	L	1685	1691	QIELKFN	0.014
1689	K	1686	1692	IELKFNP	-0.543
1690	F	1687	1693	ELKFNPP	0.9
1691	N	1688	1694	LKFNPPA	0.086
1692	P	1689	1695	KFNPPAL	0.086
1693	P	1690	1696	FNPPALQ	0.129
1694	A	1691	1697	NPPALQD	2.871
1695	L	1692	1698	PPALQDA	2.171
1696	Q	1693	1699	PALQDAY	1.6
1697	D	1694	1700	ALQDAYY	1.029
1698	A	1695	1701	LQDAYYR	1.329
1699	Y	1696	1702	QDAYYRA	2.943
1700	Y	1697	1703	DAYYRAR	2.686
1701	R	1698	1704	AYYRARA	1.557
1702	A	1699	1705	YYRARAG	2.071
1703	R	1700	1706	YRARAGE	3.457
1704	A	1701	1707	RARAGEA	4.029
1705	G	1702	1708	ARAGEAA	3.729
1706	E	1703	1709	RAGEAAN	4.429
1707	A	1704	1710	AGEAANF	2.514
1708	A	1705	1711	GEAANFC	2.414
1709	N	1706	1712	EAANFCA	1.9
1710	F	1707	1713	AANFCAL	-0.529
1711	C	1708	1714	ANFCALI	-1.971
1712	A	1709	1715	NFCALIL	-3.586
1713	L	1710	1716	FCALILA	-4.286
1714	I	1711	1717	CALILAY	-3.243
1715	L	1712	1718	ALILAYC	-3.243
1716	A	1713	1719	LILAYCN	-2.543
1717	Y	1714	1720	ILAYCNK	-0.414
1718	C	1715	1721	LAYCNKT	1.471
1719	N	1716	1722	AYCNKTV	2.257
1720	K	1717	1723	YCNKTVG	2.771
1721	T	1718	1724	CNKTVGE	4.157
1722	V	1719	1725	NKTVGEL	2.643
1723	G	1720	1726	KTVGELG	2.457
1724	E	1721	1727	TVGELGD	3.071
1725	L	1722	1728	VGELGDV	1.8
1726	G	1723	1729	GELGDVR	2.929
1727	D	1724	1730	ELGDVRE	3.229
1728	V	1725	1731	LGDVRET	2.857
1729	R	1726	1732	GDVRETM	3.571
1730	E	1727	1733	DVRETMS	3.686
1731	T	1728	1734	VRETMSY	1.986
1732	M	1729	1735	RETMSYL	1.2
1733	S	1730	1736	ETMSYLF	-0.714
1734	Y	1731	1737	TMSYLFQ	-0.971
1735	L	1732	1738	MSYLFQH	-1.414
1736	F	1733	1739	SYLFQHA	-0.514
1737	Q	1734	1740	YLFQHAN	-0.443
1738	H	1735	1741	LFQHANL	-1.486
1739	A	1736	1742	FQHANLD	1.257
1740	N	1737	1743	QHANLDS	3.5
1741	L	1738	1744	HANLDSC	2.843
1742	D	1739	1745	ANLDSCK	3.357
1743	S	1740	1746	NLDSCKR	3.657
1744	C	1741	1747	LDSCKRV	2.129
1745	K	1742	1748	DSCKRVL	2.129
1746	R	1743	1749	SCKRVLN	1.7
1747	V	1744	1750	CKRVLNV	0.243
1748	L	1745	1751	KRVLNVV	-0.486
1749	N	1746	1752	RVLNVVC	-1.1
1750	V	1747	1753	VLNVVCK	-0.886
1751	V	1748	1754	LNVVCKT	0.386
1752	C	1749	1755	NVVCKTC	1.9
1753	K	1750	1756	VVCKTCG	1.714
1754	T	1751	1757	VCKTCGQ	3.1
1755	C	1752	1758	CKTCGQQ	4.486
1756	G	1753	1759	KTCGQQQ	5.143
1757	Q	1754	1760	TCGQQQT	5.071
1758	Q	1755	1761	CGQQQTT	5.071
1759	Q	1756	1762	GQQQTTL	3.557
1760	T	1757	1763	QQQTTLK	3.557
1761	T	1758	1764	QQTTLKG	3.514
1762	L	1759	1765	QTTLKGV	2.129
1763	K	1760	1766	TTLKGVE	2.386
1764	G	1761	1767	TLKGVEA	1.943
1765	V	1762	1768	LKGVEAV	0.671
1766	E	1763	1769	KGVEAVM	1.386
1767	A	1764	1770	GVEAVMY	0.3
1768	V	1765	1771	VEAVMYM	-1.114
1769	M	1766	1772	EAVMYMG	0.229
1770	Y	1767	1773	AVMYMGT	-0.143
1771	M	1768	1774	VMYMGTL	-1.757
1772	G	1769	1775	MYMGTLS	-0.3
1773	T	1770	1776	YMGTLSY	0.029
1774	L	1771	1777	MGTLSYE	1.414
1775	S	1772	1778	GTLSYEQ	2.871
1776	Y	1773	1779	TLSYEQF	0.743
1777	E	1774	1780	LSYEQFK	0.814
1778	Q	1775	1781	SYEQFKK	2.943
1779	F	1776	1782	YEQFKKG	2.829
1780	K	1777	1783	EQFKKGV	2.571
1781	K	1778	1784	QFKKGVQ	2.314
1782	G	1779	1785	FKKGVQI	0.314
1783	V	1780	1786	KKGVQIP	1.929
1784	Q	1781	1787	KGVQIPC	1.314
1785	I	1782	1788	GVQIPCT	1.243
1786	P	1783	1789	VQIPCTC	0.629
1787	C	1784	1790	QIPCTCG	1.971
1788	T	1785	1791	IPCTCGK	1.929
1789	C	1786	1792	PCTCGKQ	3.929
1790	G	1787	1793	CTCGKQA	3.929
1791	K	1788	1794	TCGKQAT	4.471
1792	Q	1789	1795	CGKQATK	4.543
1793	A	1790	1796	GKQATKY	4.071
1794	T	1791	1797	KQATKYL	1.943
1795	K	1792	1798	QATKYLV	0.6
1796	Y	1793	1799	ATKYLVQ	0.6
1797	L	1794	1800	TKYLVQQ	1.157
1798	V	1795	1801	KYLVQQE	1.529
1799	Q	1796	1802	YLVQQES	1.643
1800	Q	1797	1803	LVQQESP	2.214
1801	E	1798	1804	VQQESPF	2.214
1802	S	1799	1805	QQESPFV	2.214
1803	P	1800	1806	QESPFVM	0.757
1804	F	1801	1807	ESPFVMM	-0.7
1805	V	1802	1808	SPFVMMS	-0.886
1806	M	1803	1809	PFVMMSA	-1.514
1807	M	1804	1810	FVMMSAP	-1.514
1808	S	1805	1811	VMMSAPP	0.1
1809	A	1806	1812	MMSAPPA	0.929
1810	P	1807	1813	MSAPPAQ	2.386
1811	P	1808	1814	SAPPAQY	2.714
1812	A	1809	1815	APPAQYE	2.9
1813	Q	1810	1816	PPAQYEL	1.286
1814	Y	1811	1817	PAQYELK	1.8
1815	E	1812	1818	AQYELKH	1.8
1816	L	1813	1819	QYELKHG	2.314
1817	K	1814	1820	YELKHGT	2.2
1818	H	1815	1821	ELKHGTF	1.157
1819	G	1816	1822	LKHGTFT	0.786
1820	T	1817	1823	KHGTFTC	2.3
1821	F	1818	1824	HGTFTCA	1.786
1822	T	1819	1825	GTFTCAS	2.414
1823	C	1820	1826	TFTCASE	2.714
1824	A	1821	1827	FTCASEY	1.7
1825	S	1822	1828	TCASEYT	3.757
1826	E	1823	1829	CASEYTG	3.829
1827	Y	1824	1830	ASEYTGN	4.629
1828	T	1825	1831	SEYTGNY	4.057
1829	G	1826	1832	EYTGNYQ	3.986
1830	N	1827	1833	YTGNYQC	3.071
1831	Y	1828	1834	TGNYQCG	4.157
1832	Q	1829	1835	GNYQCGH	3.714
1833	C	1830	1836	NYQCGHY	2.629
1834	G	1831	1837	YQCGHYK	2.443
1835	H	1832	1838	QCGHYKH	3.014
1836	Y	1833	1839	CGHYKHI	1.014
1837	K	1834	1840	GHYKHIT	1.557
1838	H	1835	1841	HYKHITS	1.671
1839	I	1836	1842	YKHITSK	2.186
1840	T	1837	1843	KHITSKE	3.571
1841	S	1838	1844	HITSKET	3.5
1842	K	1839	1845	ITSKETL	1.886
1843	E	1840	1846	TSKETLY	2.757
1844	T	1841	1847	SKETLYC	2.214
1845	L	1842	1848	KETLYCI	0.143
1846	Y	1843	1849	ETLYCID	0.757
1847	C	1844	1850	TLYCIDG	0.457
1848	I	1845	1851	LYCIDGA	0.014
1849	D	1846	1852	YCIDGAL	0.014
1850	G	1847	1853	CIDGALL	-1.029
1851	A	1848	1854	IDGALLT	-0.486
1852	L	1849	1855	DGALLTK	1.471
1853	L	1850	1856	GALLTKS	0.971
1854	T	1851	1857	ALLTKSS	1.086
1855	K	1852	1858	LLTKSSE	1.9
1856	S	1853	1859	LTKSSEY	2.943
1857	S	1854	1860	TKSSEYK	5.071
1858	E	1855	1861	KSSEYKG	5.143
1859	Y	1856	1862	SSEYKGP	4.629
1860	K	1857	1863	SEYKGPI	2.557
1861	G	1858	1864	EYKGPIT	2.371
1862	P	1859	1865	YKGPITD	2.686
1863	I	1860	1866	KGPITDV	2.429
1864	T	1861	1867	GPITDVF	0.3
1865	D	1862	1868	PITDVFY	-0.786
1866	V	1863	1869	ITDVFYK	-0.271
1867	F	1864	1870	TDVFYKE	1.986
1868	Y	1865	1871	DVFYKEN	2.243
1869	K	1866	1872	VFYKENS	1.743
1870	E	1867	1873	FYKENSY	2.0
1871	N	1868	1874	YKENSYT	4.057
1872	S	1869	1875	KENSYTT	5.071
1873	Y	1870	1876	ENSYTTT	5.0
1874	T	1871	1877	NSYTTTI	2.743
1875	T	1872	1878	SYTTTIK	2.557
1876	T	1873	1879	YTTTIKP	1.929
1877	I	1874	1880	TTTIKPV	1.671
1878	K	1875	1881	TTIKPVT	1.671
1879	P	1876	1882	TIKPVTY	0.657
1880	V	1877	1883	IKPVTYK	0.729
1881	T	1878	1884	KPVTYKL	0.557
1882	Y	1879	1885	PVTYKLD	1.171
1883	K	1880	1886	VTYKLDG	1.686
1884	L	1881	1887	TYKLDGV	1.686
1885	D	1882	1888	YKLDGVV	0.414
1886	G	1883	1889	KLDGVVC	0.886
1887	V	1884	1890	LDGVVCT	0.814
1888	V	1885	1891	DGVVCTE	3.243
1889	C	1886	1892	GVVCTEI	0.671
1890	T	1887	1893	VVCTEID	1.286
1891	E	1888	1894	VCTEIDP	2.114
1892	I	1889	1895	CTEIDPK	3.457
1893	D	1890	1896	TEIDPKL	1.943
1894	P	1891	1897	EIDPKLD	2.629
1895	K	1892	1898	IDPKLDN	2.514
1896	L	1893	1899	DPKLDNY	3.386
1897	D	1894	1900	PKLDNYY	1.686
1898	N	1895	1901	KLDNYYK	2.2
1899	Y	1896	1902	LDNYYKK	2.2
1900	Y	1897	1903	DNYYKKD	4.943
1901	K	1898	1904	NYYKKDN	4.514
1902	K	1899	1905	YYKKDNS	4.443
1903	D	1900	1906	YKKDNSY	4.443
1904	N	1901	1907	KKDNSYF	3.4
1905	S	1902	1908	KDNSYFT	3.329
1906	Y	1903	1909	DNSYFTE	3.629
1907	F	1904	1910	NSYFTEQ	3.057
1908	T	1905	1911	SYFTEQP	2.357
1909	E	1906	1912	YFTEQPI	0.286
1910	Q	1907	1913	FTEQPID	1.986
1911	P	1908	1914	TEQPIDL	1.986
1912	I	1909	1915	EQPIDLV	0.714
1913	D	1910	1916	QPIDLVP	-0.1
1914	L	1911	1917	PIDLVPN	0.043
1915	V	1912	1918	IDLVPNQ	0.6
1916	P	1913	1919	DLVPNQP	2.043
1917	N	1914	1920	LVPNQPY	0.343
1918	Q	1915	1921	VPNQPYP	1.957
1919	P	1916	1922	PNQPYPN	3.486
1920	Y	1917	1923	NQPYPNA	3.486
1921	P	1918	1924	QPYPNAS	3.414
1922	N	1919	1925	PYPNASF	1.243
1923	A	1920	1926	YPNASFD	2.371
1924	S	1921	1927	PNASFDN	3.643
1925	F	1922	1928	NASFDNF	2.029
1926	D	1923	1929	ASFDNFK	1.843
1927	N	1924	1930	SFDNFKF	0.229
1928	F	1925	1931	FDNFKFV	-1.229
1929	K	1926	1932	DNFKFVC	0.286
1930	F	1927	1933	NFKFVCD	0.286
1931	V	1928	1934	FKFVCDN	0.286
1932	C	1929	1935	KFVCDNI	0.457
1933	D	1930	1936	FVCDNIK	0.457
1934	N	1931	1937	VCDNIKF	0.457
1935	I	1932	1938	CDNIKFA	1.286
1936	K	1933	1939	DNIKFAD	2.514
1937	F	1934	1940	NIKFADD	2.514
1938	A	1935	1941	IKFADDL	0.2
1939	D	1936	1942	KFADDLN	2.343
1940	D	1937	1943	FADDLNQ	2.386
1941	L	1938	1944	ADDLNQL	2.386
1942	N	1939	1945	DDLNQLT	2.829
1943	Q	1940	1946	DLNQLTG	2.214
1944	L	1941	1947	LNQLTGY	0.514
1945	T	1942	1948	NQLTGYK	2.643
1946	G	1943	1949	QLTGYKK	2.457
1947	Y	1944	1950	LTGYKKP	1.9
1948	K	1945	1951	TGYKKPA	3.514
1949	K	1946	1952	GYKKPAS	3.7
1950	P	1947	1953	YKKPASR	3.486
1951	A	1948	1954	KKPASRE	4.871
1952	S	1949	1955	KPASREL	2.743
1953	R	1950	1956	PASRELK	2.743
1954	E	1951	1957	ASRELKV	1.914
1955	L	1952	1958	SRELKVT	2.357
1956	K	1953	1959	RELKVTF	0.114
1957	V	1954	1960	ELKVTFF	-1.8
1958	T	1955	1961	LKVTFFP	-2.614
1959	F	1956	1962	KVTFFPD	0.129
1960	F	1957	1963	VTFFPDL	-2.0
1961	P	1958	1964	TFFPDLN	-0.471
1962	D	1959	1965	FFPDLNG	-0.4
1963	L	1960	1966	FPDLNGD	2.343
1964	N	1961	1967	PDLNGDV	3.129
1965	G	1962	1968	DLNGDVV	2.3
1966	D	1963	1969	LNGDVVA	1.171
1967	V	1964	1970	NGDVVAI	1.343
1968	V	1965	1971	GDVVAID	1.771
1969	A	1966	1972	DVVAIDY	0.686
1970	I	1967	1973	VVAIDYK	0.071
1971	D	1968	1974	VAIDYKH	0.9
1972	Y	1969	1975	AIDYKHY	1.157
1973	K	1970	1976	IDYKHYT	1.6
1974	H	1971	1977	DYKHYTP	3.043
1975	Y	1972	1978	YKHYTPS	2.543
1976	T	1973	1979	KHYTPSF	1.5
1977	P	1974	1980	HYTPSFK	1.5
1978	S	1975	1981	YTPSFKK	2.014
1979	F	1976	1982	TPSFKKG	3.1
1980	K	1977	1983	PSFKKGA	2.657
1981	K	1978	1984	SFKKGAK	3.171
1982	G	1979	1985	FKKGAKL	0.929
1983	A	1980	1986	KKGAKLL	0.929
1984	K	1981	1987	KGAKLLH	0.414
1985	L	1982	1988	GAKLLHK	0.414
1986	L	1983	1989	AKLLHKP	-0.1
1987	H	1984	1990	KLLHKPI	-1.543
1988	K	1985	1991	LLHKPIV	-2.886
1989	P	1986	1992	LHKPIVW	-3.0
1990	I	1987	1993	HKPIVWH	-1.386
1991	V	1988	1994	KPIVWHV	-2.214
1992	W	1989	1995	PIVWHVN	-2.029
1993	H	1990	1996	IVWHVNN	-1.329
1994	V	1991	1997	VWHVNNA	0.114
1995	N	1992	1998	WHVNNAT	1.386
1996	N	1993	1999	HVNNATN	3.814
1997	A	1994	2000	VNNATNK	4.329
1998	T	1995	2001	NNATNKA	5.157
1999	N	1996	2002	NATNKAT	4.9
2000	K	1997	2003	ATNKATY	3.629
2001	A	1998	2004	TNKATYK	4.143
2002	T	1999	2005	NKATYKP	3.7
[truncated: 5,091 more rows]
