# Supplementary material for: Elucidation of novel compounds and epitope-based peptide vaccine design against C30 endopeptidase regions of SARS-CoV-2 using immunoinformatics approaches
Source: Front Cell Infect Microbiol. 2023 May 24;13:1134802. doi: 10.3389/fcimb.2023.1134802 (PMC10244718; doi:10.3389/fcimb.2023.1134802)
Supplement: Supplementary file 1 [file DataSheet_1.zip › S4 Kolaskar and Tongaonkar Antigenicity Results.csv]

Position	Residue	Start	End	Peptide	Score
88	K	85	91	CVLKLKV	1.22
41	H	38	44	CPRHVIC	1.2
38	C	35	41	VVYCPRH	1.197
39	P	36	42	VYCPRHV	1.197
115	L	112	118	FSVLACY	1.196
19	Q	16	22	CMVQVTC	1.191
157	V	154	160	YDCVSFC	1.191
158	S	155	161	DCVSFCY	1.191
35	V	32	38	LDDVVYC	1.189
159	F	156	162	CVSFCYM	1.185
40	R	37	43	YCPRHVI	1.164
37	Y	34	40	DVVYCPR	1.163
36	V	33	39	DDVVYCP	1.162
114	V	111	117	TFSVLAC	1.16
207	W	204	210	VLAWLYA	1.152
116	A	113	119	SVLACYN	1.151
297	V	294	300	FDVVRQC	1.146
86	V	83	89	QNCVLKL	1.145
205	L	202	208	VNVLAWL	1.143
89	L	86	92	VLKLKVD	1.142
160	C	157	163	VSFCYMH	1.141
210	A	207	213	WLYAAVI	1.138
262	L	259	265	IAVLDMC	1.136
299	Q	296	302	VVRQCSG	1.136
300	C	297	303	VRQCSGV	1.136
298	R	295	301	DVVRQCS	1.135
76	R	73	79	VQLRVIG	1.133
87	L	84	90	NCVLKLK	1.133
125	V	122	128	PSGVYQC	1.132
126	Y	123	129	SGVYQCA	1.132
117	C	114	120	VLACYNG	1.131
203	N	200	206	ITVNVLA	1.131
42	V	39	45	PRHVICT	1.128
33	D	30	36	LWLDDVV	1.127
21	T	18	24	VQVTCGT	1.126
209	Y	206	212	AWLYAAV	1.126
263	D	260	266	AVLDMCA	1.124
155	D	152	158	IDYDCVS	1.122
284	S	281	287	ILGSALL	1.122
43	I	40	46	RHVICTS	1.121
211	A	208	214	LYAAVIN	1.121
250	L	247	253	VDILGPL	1.12
75	L	72	78	NVQLRVI	1.119
44	C	41	47	HVICTSE	1.118
264	M	261	267	VLDMCAS	1.116
18	V	15	21	GCMVQVT	1.115
20	V	17	23	MVQVTCG	1.115
34	D	31	37	WLDDVVY	1.115
156	C	153	159	DYDCVSF	1.113
294	F	291	297	FTPFDVV	1.112
206	A	203	209	NVLAWLY	1.111
268	L	265	271	CASLKEL	1.11
202	V	199	205	TITVNVL	1.109
208	L	205	211	LAWLYAA	1.107
16	C	13	19	VEGCMVQ	1.106
17	M	14	20	EGCMVQV	1.106
70	A	67	73	LVQAGNV	1.106
127	Q	124	130	GVYQCAM	1.105
128	C	125	131	VYQCAMR	1.105
113	S	110	116	QTFSVLA	1.103
161	Y	158	164	SFCYMHH	1.102
249	I	246	252	HVDILGP	1.099
302	G	299	305	QCSGVTF	1.099
303	V	300	306	CSGVTFQ	1.099
67	L	64	70	HNFLVQA	1.098
265	C	262	268	LDMCASL	1.097
84	N	81	87	SMQNCVL	1.096
296	V	293	299	PFDVVRQ	1.096
252	P	249	255	ILGPLSA	1.095
15	G	12	18	KVEGCMV	1.094
147	S	144	150	SCGSVGF	1.094
204	V	201	207	TVNVLAW	1.094
77	V	74	80	QLRVIGH	1.093
78	I	75	81	LRVIGHS	1.093
170	G	167	173	LPTGVHA	1.093
259	I	256	262	QTGIAVL	1.092
247	V	244	250	QDHVDIL	1.091
154	Y	151	157	NIDYDCV	1.088
269	K	266	272	ASLKELL	1.087
104	V	101	107	YKFVRIQ	1.086
85	C	82	88	MQNCVLK	1.085
244	Q	241	247	PLTQDHV	1.085
45	T	42	48	VICTSED	1.084
295	D	292	298	TPFDVVR	1.081
270	E	267	273	SLKELLQ	1.08
74	Q	71	77	GNVQLRV	1.079
285	A	282	288	LGSALLE	1.079
118	Y	115	121	LACYNGS	1.078
83	Q	80	86	HSMQNCV	1.076
112	F	109	115	GQTFSVL	1.076
184	P	181	187	FYGPFVD	1.076
253	L	250	256	LGPLSAQ	1.076
162	M	159	165	FCYMHHM	1.075
90	K	87	93	LKLKVDT	1.074
103	F	100	106	KYKFVRI	1.074
124	G	121	127	SPSGVYQ	1.074
71	G	68	74	VQAGNVQ	1.073
105	R	102	108	KFVRIQP	1.073
283	G	280	286	TILGSAL	1.073
248	D	245	251	DHVDILG	1.071
260	A	257	263	TGIAVLD	1.071
212	V	209	215	YAAVING	1.068
301	S	298	304	RQCSGVT	1.068
101	Y	98	104	TPKYKFV	1.067
251	G	248	254	DILGPLS	1.067
258	G	255	261	AQTGIAV	1.066
68	V	65	71	NFLVQAG	1.065
69	Q	66	72	FLVQAGN	1.065
106	I	103	109	FVRIQPG	1.065
174	G	171	177	VHAGTDL	1.064
146	G	143	149	GSCGSVG	1.063
183	G	180	186	NFYGPFV	1.063
102	K	99	105	PKYKFVR	1.062
169	T	166	172	ELPTGVH	1.062
142	N	139	145	SFLNGSC	1.061
10	S	7	13	AFPSGKV	1.06
148	V	145	151	CGSVGFN	1.06
201	T	198	204	TTITVNV	1.06
22	C	19	25	QVTCGTT	1.059
129	A	126	132	YQCAMRP	1.059
261	V	258	264	GIAVLDM	1.059
57	L	54	60	YEDLLIR	1.058
66	F	63	69	NHNFLVQ	1.057
65	N	62	68	SNHNFLV	1.056
230	F	227	233	LNDFNLV	1.056
234	A	231	237	NLVAMKY	1.056
235	M	232	238	LVAMKYN	1.056
245	D	242	248	LTQDHVD	1.056
32	L	29	35	GLWLDDV	1.055
72	N	69	75	QAGNVQL	1.054
107	Q	104	110	VRIQPGQ	1.054
123	S	120	126	GSPSGVY	1.054
80	H	77	83	VIGHSMQ	1.052
119	N	116	122	ACYNGSP	1.052
266	A	263	269	DMCASLK	1.051
111	T	108	114	PGQTFSV	1.05
145	C	142	148	NGSCGSV	1.049
267	S	264	270	MCASLKE	1.049
13	V	10	16	SGKVEGC	1.048
59	I	56	62	DLLIRKS	1.048
91	V	88	94	KLKVDTA	1.047
153	D	150	156	FNIDYDC	1.046
233	V	230	236	FNLVAMK	1.046
271	L	268	274	LKELLQN	1.046
185	F	182	188	YGPFVDR	1.045
23	G	20	26	VTCGTTT	1.044
56	D	53	59	NYEDLLI	1.044
120	G	117	123	CYNGSPS	1.044
151	N	148	154	VGFNIDY	1.043
236	K	233	239	VAMKYNY	1.043
246	H	243	249	TQDHVDI	1.042
143	G	140	146	FLNGSCG	1.041
163	H	160	166	CYMHHME	1.041
171	V	168	174	PTGVHAG	1.039
256	Q	253	259	LSAQTGI	1.039
232	L	229	235	DFNLVAM	1.037
293	P	290	296	EFTPFDV	1.036
60	R	57	63	LLIRKSN	1.035
73	V	70	76	AGNVQLR	1.034
79	G	76	82	RVIGHSM	1.032
288	E	285	291	ALLEDEF	1.032
55	E	52	58	PNYEDLL	1.031
138	G	135	141	TIKGSFL	1.031
144	S	141	147	LNGSCGS	1.03
11	G	8	14	FPSGKVE	1.029
29	G	26	32	TLNGLWL	1.029
187	D	184	190	PFVDRQT	1.029
188	R	185	191	FVDRQTA	1.029
231	N	228	234	NDFNLVA	1.029
239	Y	236	242	KYNYEPL	1.028
254	S	251	257	GPLSAQT	1.027
255	A	252	258	PLSAQTG	1.027
213	I	210	216	AAVINGD	1.026
24	T	21	27	TCGTTTL	1.025
58	L	55	61	EDLLIRK	1.025
92	D	89	95	LKVDTAN	1.025
240	E	237	243	YNYEPLT	1.025
186	V	183	189	GPFVDRQ	1.024
286	L	283	289	GSALLED	1.024
30	L	27	33	LNGLWLD	1.023
149	G	146	152	GSVGFNI	1.023
150	F	147	153	SVGFNID	1.022
168	P	165	171	MELPTGV	1.022
14	E	11	17	GKVEGCM	1.021
287	L	284	290	SALLEDE	1.021
282	L	279	285	RTILGSA	1.019
47	E	44	50	CTSEDML	1.018
164	H	161	167	YMHHMEL	1.018
189	Q	186	192	VDRQTAQ	1.018
109	G	106	112	IQPGQTF	1.017
172	H	169	175	TGVHAGT	1.017
242	L	239	245	YEPLTQD	1.017
166	E	163	169	HHMELPT	1.016
131	R	128	134	CAMRPNF	1.015
61	K	58	64	LIRKSNH	1.014
257	T	254	260	SAQTGIA	1.013
139	S	136	142	IKGSFLN	1.012
173	A	170	176	GVHAGTD	1.011
289	D	286	292	LLEDEFT	1.01
243	T	240	246	EPLTQDH	1.009
137	K	134	140	FTIKGSF	1.008
25	T	22	28	CGTTTLN	1.006
199	T	196	202	TDTTITV	1.005
46	S	43	49	ICTSEDM	1.004
130	M	127	133	QCAMRPN	1.004
165	M	162	168	MHHMELP	1.004
241	P	238	244	NYEPLTQ	1.004
82	M	79	85	GHSMQNC	1.003
100	K	97	103	KTPKYKF	1.002
191	A	188	194	RQTAQAA	1.001
192	Q	189	195	QTAQAAG	1.001
93	T	90	96	KVDTANP	0.999
94	A	91	97	VDTANPK	0.999
122	P	119	125	NGSPSGV	0.999
12	K	9	15	PSGKVEG	0.998
99	P	96	102	PKTPKYK	0.998
214	N	211	217	AVINGDR	0.998
110	Q	107	113	QPGQTFS	0.997
272	L	269	275	KELLQNG	0.992
281	I	278	284	GRTILGS	0.992
6	M	3	9	FRKMAFP	0.991
64	H	61	67	KSNHNFL	0.991
182	Y	179	185	GNFYGPF	0.99
175	T	172	178	HAGTDLE	0.988
229	D	226	232	TLNDFNL	0.988
108	P	105	111	RIQPGQT	0.986
193	A	190	196	TAQAAGT	0.986
200	I	197	203	DTTITVN	0.986
222	R	219	225	FLNRFTT	0.986
141	L	138	144	GSFLNGS	0.984
167	L	164	170	HMELPTG	0.983
221	N	218	224	WFLNRFT	0.983
290	E	287	293	LEDEFTP	0.983
27	L	24	30	TTTLNGL	0.982
180	N	177	183	LEGNFYG	0.982
179	G	176	182	DLEGNFY	0.981
7	A	4	10	RKMAFPS	0.98
8	F	5	11	KMAFPSG	0.98
9	P	6	12	MAFPSGK	0.98
28	N	25	31	TTLNGLW	0.98
194	A	191	197	AQAAGTD	0.979
220	L	217	223	RWFLNRF	0.978
273	Q	270	276	ELLQNGM	0.977
98	T	95	101	NPKTPKY	0.976
215	G	212	218	VINGDRW	0.974
140	F	137	143	KGSFLNG	0.972
190	T	187	193	DRQTAQA	0.972
134	F	131	137	RPNFTIK	0.971
135	T	132	138	PNFTIKG	0.971
152	I	149	155	GFNIDYD	0.969
31	W	28	34	NGLWLDD	0.968
121	S	118	124	YNGSPSG	0.968
237	Y	234	240	AMKYNYE	0.967
238	N	235	241	MKYNYEP	0.967
274	N	271	277	LLQNGMN	0.967
81	S	78	84	IGHSMQN	0.966
5	K	2	8	GFRKMAF	0.964
53	N	50	56	LNPNYED	0.963
54	Y	51	57	NPNYEDL	0.963
136	I	133	139	NFTIKGS	0.963
292	T	289	295	DEFTPFD	0.963
97	K	94	100	ANPKTPK	0.962
51	N	48	54	DMLNPNY	0.96
223	F	220	226	LNRFTTT	0.96
224	T	221	227	NRFTTTL	0.96
225	T	222	228	RFTTTLN	0.96
291	F	288	294	EDEFTPF	0.96
96	P	93	99	TANPKTP	0.959
226	T	223	229	FTTTLND	0.959
227	L	224	230	TTTLNDF	0.959
52	P	49	55	MLNPNYE	0.958
280	T	277	283	NGRTILG	0.958
195	G	192	198	QAAGTDT	0.957
133	N	130	136	MRPNFTI	0.956
181	F	178	184	EGNFYGP	0.956
176	D	173	179	AGTDLEG	0.955
197	D	194	200	AGTDTTI	0.955
4	R	1	7	SGFRKMA	0.953
279	R	276	282	MNGRTIL	0.951
49	M	46	52	SEDMLNP	0.949
62	S	59	65	IRKSNHN	0.946
217	R	214	220	NGDRWFL	0.946
218	W	215	221	GDRWFLN	0.946
219	F	216	222	DRWFLNR	0.946
178	E	175	181	TDLEGNF	0.945
132	P	129	135	AMRPNFT	0.943
196	T	193	199	AAGTDTT	0.942
228	N	225	231	TTLNDFN	0.94
63	N	60	66	RKSNHNF	0.938
198	T	195	201	GTDTTIT	0.933
216	D	213	219	INGDRWF	0.932
95	N	92	98	DTANPKT	0.931
26	T	23	29	GTTTLNG	0.929
48	D	45	51	TSEDMLN	0.927
50	L	47	53	EDMLNPN	0.916
177	L	174	180	GTDLEGN	0.914
275	G	272	278	LQNGMNG	0.913
278	G	275	281	GMNGRTI	0.898
276	M	273	279	QNGMNGR	0.859
277	N	274	280	NGMNGRT	0.844
