# Supplementary material for: Elucidation of novel compounds and epitope-based peptide vaccine design against C30 endopeptidase regions of SARS-CoV-2 using immunoinformatics approaches
Source: Front Cell Infect Microbiol. 2023 May 24;13:1134802. doi: 10.3389/fcimb.2023.1134802 (PMC10244718; doi:10.3389/fcimb.2023.1134802)
Supplement: Supplementary file 1 [file DataSheet_1.zip › S6 Pyrx Vina Analysis Results.xlsx]

## Sheet: Sheet1
Ligand	Binding Affinity	rmsd/ub	rmsd/lb
final_19052021_comp_17	-8.9	4.061	2.323	1.738	1
final_19052021_comp_9	-8.3	5.628	2.985	2.643	2
final_19052021_comp_43	-8.3	2.019	1.532	0.487	3
final_19052021_comp_45	-7.9	4.949	3.113	1.836	4
final_19052021_comp_39	-7.8	4.621	3.709	0.912	5
final_19052021_comp_48	-7.7	3.718	1.934	1.784	6
final_19052021_comp_25	-7.6	9.941	5.846	4.095
final_19052021_comp_31	-7.6	7.056	4.134	2.922
final_19052021_comp_31	-7.6	4.128	1.877	2.251
final_19052021_comp_39	-7.6	9.379	5.627	3.752
final_19052021_comp_8	-7.6	4.11	1.912	2.198
final_19052021_comp_9	-7.6	6.736	3.713	3.023
final_19052021_comp_43	-7.6	9.506	3.729	5.777
final_19052021_comp_45	-7.6	5.422	3.132	2.29
final_19052021_comp_45	-7.6	10.159	3.051	7.108
final_19052021_comp_48	-7.6	3.931	2.73	1.201
final_19052021_comp_48	-7.6	3.239	1.925	1.314
final_19052021_comp_20	-7.5	1.591	1.016	0.575	7
final_19052021_comp_28	-7.5	7.778	3.696	4.082
final_19052021_comp_34	-7.5	6.686	5.095	1.591	8
final_19052021_comp_9	-7.5	9.053	4.572	4.481
final_19052021_comp_9	-7.5	8.388	3.424	4.964
final_19052021_comp_49	-7.5	0	0	0
final_19052021_comp_53	-7.5	0	0	0
final_19052021_comp_55	-7.5	3.865	2.084	1.781	9
final_19052021_comp_56	-7.5	0	0	0
final_19052021_comp_20	-7.4	5.902	2.854	3.048
final_19052021_comp_23	-7.4	9.433	3.554	5.879
final_19052021_comp_24	-7.4	0	0	0
final_19052021_comp_28	-7.4	7.131	3.849	3.282
final_19052021_comp_28	-7.4	3.886	2.866	1.02	10
final_19052021_comp_34	-7.4	9.871	4.141	5.73
final_19052021_comp_43	-7.4	8.854	4.319	4.535
final_19052021_comp_43	-7.4	4.216	2.597	1.619
final_19052021_comp_45	-7.4	10.327	2.673	7.654
final_19052021_comp_45	-7.4	4.185	2.273	1.912
final_19052021_comp_48	-7.4	2.446	1.309	1.137
final_19052021_comp_48	-7.4	8.573	3.996	4.577
final_19052021_comp_49	-7.4	6.634	4.294	2.34
final_19052021_comp_54	-7.4	6.858	2.335	4.523
final_19052021_comp_55	-7.4	8.97	3.347	5.623
final_19052021_comp_13	-7.3	0	0	0
final_19052021_comp_34	-7.3	9.784	3.062	6.722
final_19052021_comp_39	-7.3	8.845	6.236	2.609
final_19052021_comp_39	-7.3	9.113	5.623	3.49
final_19052021_comp_8	-7.3	4.928	3.557	1.371	11
final_19052021_comp_48	-7.3	2.008	1.175	0.833
final_19052021_comp_55	-7.3	7.578	3.564	4.014
final_19052021_comp_12	-7.2	0	0	0
final_19052021_comp_20	-7.2	5.238	2.904	2.334
final_19052021_comp_24	-7.2	4.393	3.048	1.345	12
final_19052021_comp_28	-7.2	4.512	2.401	2.111
final_19052021_comp_28	-7.2	4.852	3.578	1.274
final_19052021_comp_3	-7.2	0	0	0
final_19052021_comp_34	-7.2	2.534	2.193	0.341
final_19052021_comp_46	-7.2	0	0	0
final_19052021_comp_49	-7.2	6.351	2.949	3.402
final_19052021_comp_53	-7.2	8.188	2.622	5.566
final_19052021_comp_54	-7.2	6.779	2.372	4.407
final_19052021_comp_12	-7.1	4.626	3.231	1.395
final_19052021_comp_23	-7.1	8.35	5.234	3.116
final_19052021_comp_25	-7.1	7.595	2.444	5.151
final_19052021_comp_28	-7.1	6.977	4.037	2.94
final_19052021_comp_28	-7.1	3.82	2.759	1.061
final_19052021_comp_31	-7.1	5.737	4.169	1.568	13
final_19052021_comp_34	-7.1	2.152	1.804	0.348
final_19052021_comp_39	-7.1	7.296	5.008	2.288
final_19052021_comp_39	-7.1	2.339	2.06	0.279
final_19052021_comp_4	-7.1	0	0	0
final_19052021_comp_46	-7.1	5.613	2.057	3.556
final_19052021_comp_48	-7.1	8.627	4.085	4.542
final_19052021_comp_12	-7	7.126	4.001	3.125
final_19052021_comp_20	-7	3.196	2.346	0.85
final_19052021_comp_20	-7	8.541	3.743	4.798
final_19052021_comp_23	-7	6.115	3.79	2.325
final_19052021_comp_28	-7	6.232	3.505	2.727
final_19052021_comp_3	-7	2.562	1.762	0.8
final_19052021_comp_34	-7	7.189	5.332	1.857
final_19052021_comp_37	-7	0	0	0
final_19052021_comp_39	-7	4.968	3.639	1.329	14
final_19052021_comp_39	-7	7.184	4.622	2.562
final_19052021_comp_4	-7	5.147	3.447	1.7	15
final_19052021_comp_8	-7	2.567	2.149	0.418
final_19052021_comp_47	-7	0	0	0
final_19052021_comp_47	-7	8.67	3.078	5.592
final_19052021_comp_48	-7	8.011	3.642	4.369
final_19052021_comp_50	-7	0	0	0
final_19052021_comp_52	-7	0	0	0
final_19052021_comp_52	-7	6.017	2.177	3.84
final_19052021_comp_55	-7	8.937	3.225	5.712
final_19052021_comp_12	-6.9	8.559	3.536	5.023
final_19052021_comp_13	-6.9	3.178	2.234	0.944
final_19052021_comp_13	-6.9	8.604	3.549	5.055
final_19052021_comp_20	-6.9	4.061	2.596	1.465
final_19052021_comp_23	-6.9	8.753	2.94	5.813
final_19052021_comp_24	-6.9	5.133	3.552	1.581
final_19052021_comp_24	-6.9	6.758	3.026	3.732
final_19052021_comp_25	-6.9	10.65	5.001	5.649
final_19052021_comp_25	-6.9	5.89	3.515	2.375
final_19052021_comp_31	-6.9	7.594	2.545	5.049
final_19052021_comp_31	-6.9	4.502	2.515	1.987
final_19052021_comp_4	-6.9	3.731	2.586	1.145
final_19052021_comp_4	-6.9	4.218	2.432	1.786
final_19052021_comp_40	-6.9	0	0	0
final_19052021_comp_42	-6.9	0	0	0
final_19052021_comp_42	-6.9	7.317	3.278	4.039
final_19052021_comp_8	-6.9	4.465	3.965	0.5
final_19052021_comp_47	-6.9	9.1	3.793	5.307
final_19052021_comp_47	-6.9	8.92	2.786	6.134
final_19052021_comp_47	-6.9	8.705	3.456	5.249
final_19052021_comp_47	-6.9	4.023	2.905	1.118
final_19052021_comp_49	-6.9	6.71	3.147	3.563
final_19052021_comp_53	-6.9	6.84	2.721	4.119
final_19052021_comp_54	-6.9	3.782	1.981	1.801
final_19052021_comp_54	-6.9	5.873	2.832	3.041
final_19052021_comp_55	-6.9	9.261	3.117	6.144
final_19052021_comp_13	-6.8	4.643	3.348	1.295
final_19052021_comp_13	-6.8	3.459	2.442	1.017
final_19052021_comp_20	-6.8	7.484	3.494	3.99
final_19052021_comp_29	-6.8	0	0	0
final_19052021_comp_3	-6.8	2.416	1.858	0.558
final_19052021_comp_3	-6.8	4.852	2.61	2.242
final_19052021_comp_30	-6.8	0	0	0
final_19052021_comp_31	-6.8	5	3.26	1.74
final_19052021_comp_37	-6.8	5.205	3.013	2.192
final_19052021_comp_4	-6.8	5.061	2.836	2.225
final_19052021_comp_42	-6.8	7.911	3.445	4.466
final_19052021_comp_42	-6.8	5.798	3.44	2.358
final_19052021_comp_46	-6.8	6.871	3.144	3.727
final_19052021_comp_50	-6.8	5.963	2.356	3.607
final_19052021_comp_52	-6.8	2.288	1.486	0.802
final_19052021_comp_53	-6.8	6.813	4.093	2.72
final_19052021_comp_53	-6.8	7.539	1.418	6.121
final_19052021_comp_54	-6.8	7.999	3.926	4.073
final_19052021_comp_56	-6.8	2.563	2.153	0.41
final_19052021_comp_13	-6.7	2.054	1.526	0.528
final_19052021_comp_13	-6.7	8.862	3.953	4.909
final_19052021_comp_13	-6.7	2.248	1.886	0.362
final_19052021_comp_13	-6.7	7.161	4.056	3.105
final_19052021_comp_20	-6.7	6.578	2.428	4.15
final_19052021_comp_23	-6.7	9.09	3.631	5.459
final_19052021_comp_23	-6.7	3.717	2.585	1.132
final_19052021_comp_24	-6.7	6.39	3.015	3.375
final_19052021_comp_25	-6.7	5.026	2.346	2.68
final_19052021_comp_29	-6.7	5.835	3.604	2.231
final_19052021_comp_3	-6.7	2.52	2.022	0.498
final_19052021_comp_31	-6.7	6.831	4.101	2.73
final_19052021_comp_34	-6.7	9.842	3.274	6.568
final_19052021_comp_37	-6.7	7.426	4.146	3.28
final_19052021_comp_37	-6.7	7.687	5.089	2.598
final_19052021_comp_37	-6.7	7.52	3.907	3.613
final_19052021_comp_42	-6.7	6.517	3.439	3.078
final_19052021_comp_42	-6.7	5.581	3.461	2.12
final_19052021_comp_42	-6.7	6.921	3.688	3.233
final_19052021_comp_8	-6.7	1.934	1.534	0.4
final_19052021_comp_49	-6.7	5.594	3.037	2.557
final_19052021_comp_53	-6.7	2.271	1.827	0.444
final_19052021_comp_53	-6.7	7.223	2.639	4.584
final_19052021_comp_55	-6.7	3.381	2.734	0.647
final_19052021_comp_12	-6.6	8.596	3.221	5.375
final_19052021_comp_12	-6.6	8.689	3.677	5.012
final_19052021_comp_14	-6.6	0	0	0
final_19052021_comp_23	-6.6	3.696	2.969	0.727
final_19052021_comp_29	-6.6	8.073	2.765	5.308
final_19052021_comp_3	-6.6	9.562	4.332	5.23
final_19052021_comp_3	-6.6	8.05	3.957	4.093
final_19052021_comp_31	-6.6	8.703	3.748	4.955
final_19052021_comp_36	-6.6	0	0	0
final_19052021_comp_37	-6.6	6.958	3.542	3.416
final_19052021_comp_4	-6.6	5.282	2.995	2.287
final_19052021_comp_4	-6.6	2.021	1.333	0.688
final_19052021_comp_4	-6.6	3.876	2.786	1.09
final_19052021_comp_40	-6.6	6.195	5.304	0.891
final_19052021_comp_41	-6.6	0	0	0
final_19052021_comp_41	-6.6	6.917	4.614	2.303
final_19052021_comp_41	-6.6	1.579	1.103	0.476
final_19052021_comp_42	-6.6	7.852	4.591	3.261
final_19052021_comp_42	-6.6	6.305	4.147	2.158
final_19052021_comp_46	-6.6	3.791	1.612	2.179
final_19052021_comp_47	-6.6	3.783	2.675	1.108
final_19052021_comp_47	-6.6	6.649	4.248	2.401
final_19052021_comp_49	-6.6	7.112	4.194	2.918
final_19052021_comp_50	-6.6	7.087	2.808	4.279
final_19052021_comp_52	-6.6	5.327	2.449	2.878
final_19052021_comp_55	-6.6	9.077	2.947	6.13
final_19052021_comp_55	-6.6	8.385	3.24	5.145
final_19052021_comp_12	-6.5	3.788	2.805	0.983
final_19052021_comp_14	-6.5	4.298	2.947	1.351
final_19052021_comp_25	-6.5	8.928	2.828	6.1
final_19052021_comp_27	-6.5	0	0	0
final_19052021_comp_29	-6.5	8.17	2.994	5.176
final_19052021_comp_30	-6.5	6.316	3.673	2.643
final_19052021_comp_30	-6.5	6.238	3.864	2.374
final_19052021_comp_30	-6.5	2.058	1.664	0.394
final_19052021_comp_37	-6.5	7.733	4.309	3.424
final_19052021_comp_37	-6.5	7.821	2.643	5.178
final_19052021_comp_37	-6.5	8.835	5.125	3.71
final_19052021_comp_40	-6.5	6.036	4.034	2.002
final_19052021_comp_41	-6.5	3.97	2.601	1.369
final_19052021_comp_8	-6.5	6.11	3.783	2.327
final_19052021_comp_8	-6.5	4.108	2.128	1.98
final_19052021_comp_44	-6.5	0	0	0
final_19052021_comp_46	-6.5	3.822	1.632	2.19
final_19052021_comp_49	-6.5	7.225	4.128	3.097
final_19052021_comp_53	-6.5	7.057	1.98	5.077
final_19052021_comp_53	-6.5	6.491	3.572	2.919
final_19052021_comp_12	-6.4	8.125	3.534	4.591
final_19052021_comp_14	-6.4	5.506	2.393	3.113
final_19052021_comp_25	-6.4	7.715	3.621	4.094
final_19052021_comp_27	-6.4	6.606	4.962	1.644
final_19052021_comp_3	-6.4	8.363	4.172	4.191
final_19052021_comp_30	-6.4	6.118	3.561	2.557
final_19052021_comp_30	-6.4	4.141	2.756	1.385
final_19052021_comp_34	-6.4	2.679	2.237	0.442
final_19052021_comp_36	-6.4	2.614	1.396	1.218
final_19052021_comp_36	-6.4	3.886	3.011	0.875
final_19052021_comp_4	-6.4	4.989	3.278	1.711
final_19052021_comp_40	-6.4	6.31	4.077	2.233
final_19052021_comp_41	-6.4	5.606	4.085	1.521
final_19052021_comp_41	-6.4	6.482	4.048	2.434
final_19052021_comp_46	-6.4	5.276	2.422	2.854
final_19052021_comp_46	-6.4	6.678	2.478	4.2
final_19052021_comp_47	-6.4	5.216	3.92	1.296
final_19052021_comp_49	-6.4	6.634	3.69	2.944
final_19052021_comp_52	-6.4	5.951	2.129	3.822
final_19052021_comp_56	-6.4	8.339	3.552	4.787
final_19052021_comp_56	-6.4	3.963	2.717	1.246
final_19052021_comp_12	-6.3	3.388	2.55	0.838
final_19052021_comp_14	-6.3	5.27	3.872	1.398
final_19052021_comp_14	-6.3	5.035	3.029	2.006
final_19052021_comp_25	-6.3	7.127	4.646	2.481
final_19052021_comp_27	-6.3	4.274	3.304	0.97
final_19052021_comp_27	-6.3	4.028	2.944	1.084
final_19052021_comp_27	-6.3	3.417	2.412	1.005
final_19052021_comp_29	-6.3	7.633	2.7	4.933
final_19052021_comp_3	-6.3	5.071	3.418	1.653
final_19052021_comp_35	-6.3	0	0	0
final_19052021_comp_35	-6.3	3.293	1.794	1.499
final_19052021_comp_36	-6.3	6.562	4.942	1.62
final_19052021_comp_41	-6.3	5.978	3.441	2.537
final_19052021_comp_8	-6.3	4.439	3.387	1.052
final_19052021_comp_44	-6.3	7.117	2.336	4.781
final_19052021_comp_49	-6.3	4.487	3.245	1.242
final_19052021_comp_50	-6.3	3.883	2.416	1.467
final_19052021_comp_50	-6.3	5.587	2.477	3.11
final_19052021_comp_50	-6.3	2.396	1.659	0.737
final_19052021_comp_52	-6.3	7.154	2.809	4.345
final_19052021_comp_54	-6.3	8.539	3.779	4.76
final_19052021_comp_56	-6.3	7.263	2.846	4.417
final_19052021_comp_59	-6.3	0	0	0
final_19052021_comp_27	-6.2	2.778	1.531	1.247
final_19052021_comp_29	-6.2	2.742	1.909	0.833
final_19052021_comp_29	-6.2	6.103	3.547	2.556
final_19052021_comp_29	-6.2	5.984	2.762	3.222
final_19052021_comp_30	-6.2	5.476	3.76	1.716
final_19052021_comp_30	-6.2	6.066	2.243	3.823
final_19052021_comp_30	-6.2	4.198	2.678	1.52
final_19052021_comp_35	-6.2	4.594	2.581	2.013
final_19052021_comp_36	-6.2	4.349	3.463	0.886
final_19052021_comp_41	-6.2	5.695	4.331	1.364
final_19052021_comp_44	-6.2	2.866	2.012	0.854
final_19052021_comp_46	-6.2	5.163	1.899	3.264
final_19052021_comp_54	-6.2	8.366	4.948	3.418
final_19052021_comp_54	-6.2	6.664	3.143	3.521
final_19052021_comp_14	-6.1	6.333	3.081	3.252
final_19052021_comp_14	-6.1	6.108	4.298	1.81
final_19052021_comp_14	-6.1	4.044	2.47	1.574
final_19052021_comp_24	-6.1	4.968	3.005	1.963
final_19052021_comp_29	-6.1	7.324	3.001	4.323
final_19052021_comp_35	-6.1	4.938	2.848	2.09
final_19052021_comp_36	-6.1	5.509	3.571	1.938
final_19052021_comp_40	-6.1	6.659	2.919	3.74
final_19052021_comp_40	-6.1	2.123	1.477	0.646
final_19052021_comp_41	-6.1	3.901	3.131	0.77
final_19052021_comp_44	-6.1	5.37	2.855	2.515
final_19052021_comp_46	-6.1	7.203	3.463	3.74
final_19052021_comp_1	-6	0	0	0
final_19052021_comp_14	-6	2.666	2.06	0.606
final_19052021_comp_24	-6	6.501	2.885	3.616
final_19052021_comp_24	-6	7.761	5.36	2.401
final_19052021_comp_27	-6	3.712	2.558	1.154
final_19052021_comp_36	-6	7.13	5.63	1.5
final_19052021_comp_36	-6	3.914	2.366	1.548
final_19052021_comp_40	-6	2.876	1.908	0.968
final_19052021_comp_40	-6	6.494	2.773	3.721
final_19052021_comp_44	-6	6.467	1.965	4.502
final_19052021_comp_50	-6	7.606	2.852	4.754
final_19052021_comp_50	-6	5.162	2.215	2.947
final_19052021_comp_52	-6	7.096	2.556	4.54
final_19052021_comp_59	-6	7.35	2.359	4.991
final_19052021_comp_24	-5.9	6.29	4.099	2.191
final_19052021_comp_26	-5.9	0	0	0
final_19052021_comp_27	-5.9	5.24	3.205	2.035
final_19052021_comp_36	-5.9	6.41	4.812	1.598
final_19052021_comp_44	-5.9	2.579	1.796	0.783
final_19052021_comp_52	-5.9	5.394	3.13	2.264
final_19052021_comp_56	-5.9	8.248	3.599	4.649
final_19052021_comp_56	-5.9	3.144	2.377	0.767
final_19052021_comp_56	-5.9	2.686	2.253	0.433
final_19052021_comp_57	-5.9	0	0	0
final_19052021_comp_59	-5.9	1.529	1.304	0.225
final_19052021_comp_59	-5.9	6.238	3.756	2.482
final_19052021_comp_59	-5.9	4.34	2.99	1.35
final_19052021_comp_60	-5.9	0	0	0
final_19052021_comp_1	-5.8	2.296	1.357	0.939
final_19052021_comp_26	-5.8	6.055	4.534	1.521
final_19052021_comp_26	-5.8	6.324	4.677	1.647
final_19052021_comp_26	-5.8	5.558	3.754	1.804
final_19052021_comp_26	-5.8	6.223	4.203	2.02
final_19052021_comp_27	-5.8	7.217	5.727	1.49
final_19052021_comp_35	-5.8	3.998	2.896	1.102
final_19052021_comp_40	-5.8	6.843	3.02	3.823
final_19052021_comp_44	-5.8	6.401	2.17	4.231
final_19052021_comp_44	-5.8	4.992	2.488	2.504
final_19052021_comp_44	-5.8	7.282	2.422	4.86
final_19052021_comp_50	-5.8	6.259	2.963	3.296
final_19052021_comp_51	-5.8	0	0	0
final_19052021_comp_51	-5.8	5.645	0.732	4.913
final_19052021_comp_56	-5.8	7.209	3.211	3.998
final_19052021_comp_57	-5.8	2.838	2.05	0.788
final_19052021_comp_57	-5.8	4.081	2.559	1.522
final_19052021_comp_1	-5.7	5.872	2.045	3.827
final_19052021_comp_1	-5.7	3.171	1.864	1.307
final_19052021_comp_1	-5.7	6.281	1.934	4.347
final_19052021_comp_2	-5.7	0	0	0
final_19052021_comp_52	-5.7	5.582	2.598	2.984
final_19052021_comp_1	-5.6	6.281	2.095	4.186
final_19052021_comp_15	-5.6	0	0	0
final_19052021_comp_35	-5.6	5.821	2.25	3.571
final_19052021_comp_51	-5.6	7.729	3.512	4.217
final_19052021_comp_57	-5.6	9.389	4.823	4.566
final_19052021_comp_57	-5.6	2.227	1.327	0.9
final_19052021_comp_59	-5.6	5.316	3.57	1.746
final_19052021_comp_59	-5.6	3.741	2.372	1.369
final_19052021_comp_60	-5.6	1.535	1.472	0.063
final_19052021_comp_60	-5.6	3.726	3.135	0.591
final_19052021_comp_15	-5.5	4.839	3.762	1.077
final_19052021_comp_16	-5.5	0	0	0
final_19052021_comp_2	-5.5	3.614	3.295	0.319
final_19052021_comp_26	-5.5	3.963	2.492	1.471
final_19052021_comp_35	-5.5	3.745	2.768	0.977
final_19052021_comp_51	-5.5	5.668	3.857	1.811
final_19052021_comp_51	-5.5	5.984	3.234	2.75
final_19052021_comp_51	-5.5	7.164	3.858	3.306
final_19052021_comp_57	-5.5	3.826	2.731	1.095
final_19052021_comp_58	-5.5	0	0	0
final_19052021_comp_58	-5.5	2.894	2.198	0.696
final_19052021_comp_59	-5.5	6.912	3.552	3.36
final_19052021_comp_60	-5.5	6.195	4.71	1.485
final_19052021_comp_1	-5.4	5.22	1.946	3.274
final_19052021_comp_15	-5.4	7.602	6.704	0.898
final_19052021_comp_16	-5.4	5	3.799	1.201
final_19052021_comp_16	-5.4	7.148	5.412	1.736
final_19052021_comp_2	-5.4	5.265	2.647	2.618
final_19052021_comp_2	-5.4	6.031	2.796	3.235
final_19052021_comp_2	-5.4	2.441	1.938	0.503
final_19052021_comp_26	-5.4	3.812	2.452	1.36
final_19052021_comp_26	-5.4	6.001	4.202	1.799
final_19052021_comp_26	-5.4	3.701	2.331	1.37
final_19052021_comp_35	-5.4	5.625	3.534	2.091
final_19052021_comp_51	-5.4	5.524	2.873	2.651
final_19052021_comp_51	-5.4	5.613	3.455	2.158
final_19052021_comp_51	-5.4	2.643	2.082	0.561
final_19052021_comp_57	-5.4	3.609	2.018	1.591
final_19052021_comp_58	-5.4	5.17	2.405	2.765
final_19052021_comp_59	-5.4	6.096	3.67	2.426
final_19052021_comp_60	-5.4	3.449	2.496	0.953
final_19052021_comp_60	-5.4	2.771	2.324	0.447
final_19052021_comp_1	-5.3	5.707	2.348	3.359
final_19052021_comp_1	-5.3	6.789	2.269	4.52
final_19052021_comp_10	-5.3	0	0	0
final_19052021_comp_11	-5.3	0	0	0
final_19052021_comp_2	-5.3	6.601	4.322	2.279
final_19052021_comp_2	-5.3	5.833	4.673	1.16
final_19052021_comp_35	-5.3	3.651	2.872	0.779
final_19052021_comp_57	-5.3	9.755	5.087	4.668
final_19052021_comp_58	-5.3	2.958	2.103	0.855
final_19052021_comp_58	-5.3	5.483	2.637	2.846
final_19052021_comp_2	-5.2	6.604	4.97	1.634
final_19052021_comp_57	-5.2	3.437	2.252	1.185
final_19052021_comp_58	-5.2	5.397	3.094	2.303
final_19052021_comp_58	-5.2	6.029	4.435	1.594
final_19052021_comp_60	-5.2	5.869	4.857	1.012
final_19052021_comp_60	-5.2	6.173	3.736	2.437
final_19052021_comp_60	-5.2	7.182	5.307	1.875
final_19052021_comp_15	-5.1	7.765	5.635	2.13
final_19052021_comp_16	-5.1	7.113	5.007	2.106
final_19052021_comp_2	-5.1	7.126	5.304	1.822
final_19052021_comp_58	-5.1	3.616	2.502	1.114
final_19052021_comp_58	-5.1	3.975	2.676	1.299
final_19052021_comp_21	-5	0	0	0
final_19052021_comp_22	-5	0	0	0
final_19052021_comp_10	-4.9	3.835	2.18	1.655
final_19052021_comp_10	-4.9	4.117	1.962	2.155
final_19052021_comp_11	-4.9	3.814	2.173	1.641
final_19052021_comp_16	-4.9	1.95	1.367	0.583
final_19052021_comp_10	-4.8	3.22	1.852	1.368
final_19052021_comp_16	-4.8	5.557	4.625	0.932
final_19052021_comp_21	-4.8	7.455	5.951	1.504
final_19052021_comp_10	-4.7	3.679	1.986	1.693
final_19052021_comp_10	-4.7	4.344	2.132	2.212
final_19052021_comp_10	-4.7	3.521	2.655	0.866
final_19052021_comp_11	-4.7	3.673	1.986	1.687
final_19052021_comp_11	-4.7	3.504	2.646	0.858
final_19052021_comp_11	-4.7	4.345	2.153	2.192
final_19052021_comp_15	-4.7	8.269	6.562	1.707
final_19052021_comp_10	-4.6	22.698	20.751	1.947
final_19052021_comp_11	-4.6	2.776	2.073	0.703
final_19052021_comp_11	-4.6	4.317	2.352	1.965
final_19052021_comp_11	-4.6	2.448	1.836	0.612
final_19052021_comp_21	-4.6	4.795	2.675	2.12
final_19052021_comp_21	-4.6	3.123	1.901	1.222
final_19052021_comp_22	-4.6	4.791	2.659	2.132
final_19052021_comp_22	-4.6	3.125	1.901	1.224
final_19052021_comp_22	-4.6	3.661	1.487	2.174
final_19052021_comp_15	-4.5	6.791	5.759	1.032
final_19052021_comp_15	-4.5	5.518	4.864	0.654
final_19052021_comp_15	-4.5	5.424	3.167	2.257
final_19052021_comp_16	-4.5	6.882	4.975	1.907
final_19052021_comp_16	-4.5	6.871	4.521	2.35
final_19052021_comp_16	-4.5	6.645	4.641	2.004
final_19052021_comp_21	-4.5	4.555	3.092	1.463
final_19052021_comp_22	-4.5	4.623	3.049	1.574
final_19052021_comp_6	-4.5	0	0	0
final_19052021_comp_7	-4.5	0	0	0
final_19052021_comp_10	-4.4	3.212	2.026	1.186
final_19052021_comp_11	-4.4	4.002	2.523	1.479
final_19052021_comp_15	-4.4	9.38	8.457	0.923
final_19052021_comp_21	-4.4	2.264	1.858	0.406
final_19052021_comp_22	-4.4	3.387	2.322	1.065
final_19052021_comp_21	-4.3	3.357	2.005	1.352
final_19052021_comp_21	-4.3	5.867	4.008	1.859
final_19052021_comp_21	-4.2	4.603	3.42	1.183
final_19052021_comp_22	-4.2	8.18	7.001	1.179
final_19052021_comp_22	-4.2	5.007	3.903	1.104
final_19052021_comp_22	-4.1	4.235	2.648	1.587
final_19052021_comp_6	-4.1	7.373	6.815	0.558
final_19052021_comp_6	-4.1	8.016	6.834	1.182
final_19052021_comp_6	-4.1	8.051	6.273	1.778
final_19052021_comp_7	-4.1	7.746	6.283	1.463
final_19052021_comp_7	-4.1	8.006	6.826	1.18
final_19052021_comp_5	-4	0	0	0
final_19052021_comp_5	-4	3.68	0.149	3.531
final_19052021_comp_5	-4	2.071	1.47	0.601
final_19052021_comp_6	-4	7.305	6.27	1.035
final_19052021_comp_6	-4	7.897	6.186	1.711
final_19052021_comp_7	-4	7.98	6.255	1.725
final_19052021_comp_7	-4	7.302	6.268	1.034
final_19052021_comp_5	-3.9	3.794	2.405	1.389
final_19052021_comp_5	-3.9	2.82	2.4	0.42
final_19052021_comp_7	-3.9	7.677	6.796	0.881
final_19052021_comp_5	-3.8	3.453	2.161	1.292
final_19052021_comp_6	-3.8	7.03	5.032	1.998
final_19052021_comp_6	-3.8	7.721	7.046	0.675
final_19052021_comp_7	-3.8	6.454	5.082	1.372
final_19052021_comp_7	-3.8	7.034	5.03	2.004
final_19052021_comp_7	-3.8	7.201	6.759	0.442
final_19052021_comp_5	-3.7	4.974	4.113	0.861
final_19052021_comp_6	-3.7	6.933	5.72	1.213
final_19052021_comp_5	-3.6	4.478	2.79	1.688
final_19052021_comp_5	-3.6	9.056	7.755	1.301
